# Supplementary material for: Phen­yl(2,4,5-triphenyl­cyclo­penta-1,4-dien-1-yl)methanone
Source: Acta Crystallogr Sect E Struct Rep Online. 2011 Jun 18;67(Pt 7):o1718. doi: 10.1107/S1600536811022902 (PMC3152139; doi:10.1107/S1600536811022902)
Supplement: Supplementary file 1 [file e-67-o1718-sup1.cif]

##############################################################################
#                                                                            #
# This CIF contains the data in a paper accepted for publication in          #
# Acta Crystallographica Section E. It conforms to the requirements of       #
# Notes for Authors for Acta Crystallographica Section E, and has been       #
# peer reviewed under the auspices of the IUCr Commission on Journals.       #
#                                                                            #
# Full details of the Crystallographic Information File format               #
# are given in the paper "The Crystallographic Information File (CIF):       #
# a New Standard Archive File for Crystallography" by S. R. Hall, F. H.      #
# Allen and I. D. Brown [Acta Cryst. (1991), A47, 655-685].                  #
#                                                                            #
# The current version of the core CIF dictionary is obtainable from          #
# ftp://ftp.iucr.org/pub/cif_core.dic.                                       #
#                                                                            #
# Software is freely available for graphical display of the structure(s)     #
# in this CIF. For information consult the CIF software page                 #
# http://www.iucr.org/resources/cif/software.                                #
#                                                                            #
# This file may be used for bona fide research purposes within the           #
# scientific community so long as proper attribution is given to the journal # 
# article from which it was obtained.                                        #
#                                                                            #
##############################################################################
data_global
_audit_creation_method     'from SHELXTL,  publCIF and IUCr SHELXL97-template'
_journal_data_validation_number     ?
_journal_date_recd_electronic     2011-05-27
_journal_date_accepted     2011-06-13
_journal_name_full     'Acta Crystallographica, Section E'
_journal_year     2011
_journal_volume     67
_journal_issue      7
_journal_page_first     o1718
_journal_page_last     o1718
_journal_paper_category     QO
_journal_coeditor_code     FJ2426
_publ_contact_author_name     'Alexandra M. Z. Slawin'
_publ_contact_author_address
;
School of Chemistry
University of St Andrews
Fife KY16 9ST
UK
;
_publ_contact_author_email     'amzs@st-andrews.ac.uk'
_publ_contact_author_fax     '44-1334-463384'
_publ_contact_author_phone     '44-1334-467280'
_publ_section_title
;
Phenyl(2,4,5-triphenylcyclopenta-1,4-dien-1-yl)methanone
;
loop_
    _publ_author_name
    _publ_author_footnote
    _publ_author_address
    'Cordes, David B.' .
;
School of Chemistry
University of St Andrews
Fife KY16 9ST
Scotland
;
    'Hua, Guoxiong' .
;
School of Chemistry
University of St Andrews
Fife KY16 9ST
Scotland
;
    'Slawin, Alexandra M. Z.' .
;
School of Chemistry
University of St Andrews
Fife KY16 9ST
Scotland
;
    'Woollins, J. Derek' .
;
School of Chemistry
University of St Andrews
Fife KY16 9ST
Scotland
;
data_I
_chemical_name_systematic
;
phenyl(2,4,5-triphenylcyclopenta-1,4-dien-1-yl)methanone
;
_chemical_name_common     ?
_chemical_formula_moiety     'C30 H22 O'
_chemical_formula_sum     'C30 H22 O'
_chemical_formula_iupac     'C30 H22 O'
_chemical_formula_weight     398.48
_chemical_melting_point     ?
_symmetry_cell_setting     monoclinic
_symmetry_space_group_name_H-M     'C 2/c '
_symmetry_space_group_name_Hall     '-C 2yc'
loop_
    _symmetry_equiv_pos_as_xyz
    'x, y, z'
    '-x, y, -z+1/2'
    'x+1/2, y+1/2, z'
    '-x+1/2, y+1/2, -z+1/2'
    '-x, -y, -z'
    'x, -y, z-1/2'
    '-x+1/2, -y+1/2, -z'
    'x+1/2, -y+1/2, z-1/2'
_cell_length_a     25.946(6)
_cell_length_b     6.1573(14)
_cell_length_c     26.602(6)
_cell_angle_alpha     90.00
_cell_angle_beta     102.236(7)
_cell_angle_gamma     90.00
_cell_volume     4153.3(16)
_cell_formula_units_Z     8
_cell_measurement_reflns_used     3958
_cell_measurement_theta_min     6.27
_cell_measurement_theta_max     54.94
_cell_measurement_temperature     93(2)
_exptl_crystal_description     Prism
_exptl_crystal_colour     Colourless
_exptl_crystal_size_max     0.30
_exptl_crystal_size_mid     0.20
_exptl_crystal_size_min     0.06
_exptl_crystal_density_diffrn     1.275
_exptl_crystal_density_meas     ?
_exptl_crystal_density_method     'not measured'
_exptl_crystal_F_000     1680
_exptl_absorpt_coefficient_mu     0.075
_exptl_absorpt_correction_type     multi-scan
_exptl_absorpt_process_details     '(CrystalClear; Rigaku, 2010)'
_exptl_absorpt_correction_T_min     0.9777
_exptl_absorpt_correction_T_max     0.9955
_exptl_special_details
;
;
_diffrn_ambient_temperature     93(2)
_diffrn_radiation_type     MoK\a
_diffrn_radiation_wavelength     0.71073
_diffrn_radiation_source     'rotating anode'
_diffrn_radiation_monochromator     confocal
_diffrn_measurement_device_type     'Rigaku Mercury CCD'
_diffrn_measurement_method     '\w and \f'
_diffrn_detector_area_resol_mean     14.7059
_diffrn_reflns_number     13266
_diffrn_reflns_av_R_equivalents     0.1200
_diffrn_reflns_av_sigmaI/netI     0.1316
_diffrn_reflns_theta_min     3.13
_diffrn_reflns_theta_max     27.48
_diffrn_reflns_theta_full     25.00
_diffrn_measured_fraction_theta_max     0.895
_diffrn_measured_fraction_theta_full     0.984
_diffrn_reflns_limit_h_min     -33
_diffrn_reflns_limit_h_max     26
_diffrn_reflns_limit_k_min     -7
_diffrn_reflns_limit_k_max     7
_diffrn_reflns_limit_l_min     -28
_diffrn_reflns_limit_l_max     33
_diffrn_standards_number     ?
_diffrn_standards_interval_count     ?
_diffrn_standards_interval_time     ?
_diffrn_standards_decay_%     ?
_refine_special_details
;
Refinement of <i>F</i>^2^ against ALL reflections. The weighted <i>R</i>-factor
<i>wR</i> and goodness of fit <i>S</i> are based on <i>F</i>^2^, conventional
<i>R</i>-factors <i>R</i> are based on <i>F</i>, with <i>F</i> set to zero for
negative <i>F</i>^2^. The threshold expression of <i>F</i>^2^ >
\s(<i>F</i>^2^) is used only for calculating <i>R</i>-factors(gt) <i>etc</i>.
and is not relevant to the choice of reflections for refinement.
<i>R</i>-factors based on <i>F</i>^2^ are statistically about twice as large
as those based on <i>F</i>, and <i>R</i>- factors based on ALL data will be
even larger.
;
_reflns_number_total     4252
_reflns_number_gt     2479
_reflns_threshold_expression     I>2sigma(I)
_refine_ls_structure_factor_coef     Fsqd
_refine_ls_matrix_type     full
_refine_ls_R_factor_all     0.1364
_refine_ls_R_factor_gt     0.0807
_refine_ls_wR_factor_gt     0.1878
_refine_ls_wR_factor_ref     0.2249
_refine_ls_goodness_of_fit_ref     1.040
_refine_ls_restrained_S_all     1.040
_refine_ls_number_reflns     4252
_refine_ls_number_parameters     281
_refine_ls_number_restraints     0
_refine_ls_hydrogen_treatment     constr
_refine_ls_weighting_scheme     calc
_refine_ls_weighting_details
         'calc w=1/[\s^2^(Fo^2^)+(0.1072P)^2^+0.0000P] where P=(Fo^2^+2Fc^2^)/3'
_atom_sites_solution_hydrogens     geom
_atom_sites_solution_primary     direct
_atom_sites_solution_secondary     difmap
_refine_ls_shift/su_max     0.000
_refine_ls_shift/su_mean     0.000
_refine_diff_density_max     0.285
_refine_diff_density_min     -0.393
_refine_ls_extinction_method     none
_refine_ls_extinction_coef     ?
loop_
    _atom_type_symbol
    _atom_type_description
    _atom_type_scat_dispersion_real
    _atom_type_scat_dispersion_imag
    _atom_type_scat_source
    'C' 'C' 0.0033 0.0016
                         'International Tables Vol C Tables 4.2.6.8 and 6.1.1.4'
    'H' 'H' 0.0000 0.0000
                         'International Tables Vol C Tables 4.2.6.8 and 6.1.1.4'
    'O' 'O' 0.0106 0.0060
                         'International Tables Vol C Tables 4.2.6.8 and 6.1.1.4'
_computing_data_collection     'CrystalClear (Rigaku, 2010)'
_computing_cell_refinement     'CrystalClear (Rigaku, 2010)'
_computing_data_reduction     'CrystalClear (Rigaku, 2010)'
_computing_structure_solution     'SHELXTL (Sheldrick, 2008)'
_computing_structure_refinement     'SHELXTL (Sheldrick, 2008)'
_computing_molecular_graphics     'SHELXTL (Sheldrick, 2008)'
_computing_publication_material     'SHELXTL (Sheldrick, 2008)'
loop_
    _atom_site_type_symbol
    _atom_site_label
    _atom_site_fract_x
    _atom_site_fract_y
    _atom_site_fract_z
    _atom_site_U_iso_or_equiv
    _atom_site_adp_type
    _atom_site_calc_flag
    _atom_site_refinement_flags
    _atom_site_occupancy
    _atom_site_symmetry_multiplicity
    _atom_site_disorder_assembly
    _atom_site_disorder_group
    O O1 0.36026(8) 0.0838(4) 0.13591(8) 0.0494(6) Uani d . 1 1 . .
    C C1 0.41982(10) 0.7166(5) 0.21370(9) 0.0300(7) Uani d . 1 1 . .
    H H1A 0.4480 0.6866 0.2443 0.036 Uiso calc R 1 1 . .
    H H1B 0.4032 0.8577 0.2185 0.036 Uiso calc R 1 1 . .
    C C2 0.37945(10) 0.5375(4) 0.20539(9) 0.0279(7) Uani d . 1 1 . .
    C C3 0.37812(10) 0.4503(4) 0.15812(9) 0.0289(7) Uani d . 1 1 . .
    C C4 0.41591(10) 0.5655(4) 0.13312(9) 0.0283(7) Uani d . 1 1 . .
    C C5 0.44176(10) 0.7189(4) 0.16562(9) 0.0269(6) Uani d . 1 1 . .
    C C6 0.34825(10) 0.4843(5) 0.24389(10) 0.0304(7) Uani d . 1 1 . .
    C C7 0.34567(11) 0.6341(5) 0.28290(10) 0.0368(7) Uani d . 1 1 . .
    H H7 0.3645 0.7672 0.2842 0.044 Uiso calc R 1 1 . .
    C C8 0.31633(12) 0.5923(6) 0.31959(11) 0.0454(8) Uani d . 1 1 . .
    H H8 0.3153 0.6964 0.3457 0.054 Uiso calc R 1 1 . .
    C C9 0.28875(12) 0.4015(6) 0.31855(11) 0.0452(8) Uani d . 1 1 . .
    H H9 0.2681 0.3746 0.3434 0.054 Uiso calc R 1 1 . .
    C C10 0.29138(11) 0.2480(5) 0.28080(12) 0.0434(8) Uani d . 1 1 . .
    H H10 0.2730 0.1144 0.2803 0.052 Uiso calc R 1 1 . .
    C C11 0.32083(10) 0.2887(5) 0.24366(11) 0.0350(7) Uani d . 1 1 . .
    H H11 0.3223 0.1828 0.2180 0.042 Uiso calc R 1 1 . .
    C C12 0.34422(11) 0.2708(5) 0.13193(10) 0.0315(7) Uani d . 1 1 . .
    C C13 0.29162(11) 0.3222(5) 0.09964(10) 0.0313(7) Uani d . 1 1 . .
    C C14 0.26130(11) 0.1535(5) 0.07379(10) 0.0374(7) Uani d . 1 1 . .
    H H14 0.2746 0.0093 0.0765 0.045 Uiso calc R 1 1 . .
    C C15 0.21138(11) 0.1970(5) 0.04388(11) 0.0416(8) Uani d . 1 1 . .
    H H15 0.1906 0.0819 0.0265 0.050 Uiso calc R 1 1 . .
    C C16 0.19237(12) 0.4045(6) 0.03957(12) 0.0516(9) Uani d . 1 1 . .
    H H16 0.1584 0.4337 0.0191 0.062 Uiso calc R 1 1 . .
    C C17 0.22223(14) 0.5704(6) 0.06479(16) 0.0740(13) Uani d . 1 1 . .
    H H17 0.2090 0.7148 0.0615 0.089 Uiso calc R 1 1 . .
    C C18 0.27205(12) 0.5288(5) 0.09539(12) 0.0522(10) Uani d . 1 1 . .
    H H18 0.2923 0.6443 0.1132 0.063 Uiso calc R 1 1 . .
    C C19 0.42011(10) 0.5280(5) 0.07848(9) 0.0291(7) Uani d . 1 1 . .
    C C20 0.43588(10) 0.3314(5) 0.06182(10) 0.0341(7) Uani d . 1 1 . .
    H H20 0.4437 0.2132 0.0852 0.041 Uiso calc R 1 1 . .
    C C21 0.44040(11) 0.3058(5) 0.01114(11) 0.0397(8) Uani d . 1 1 . .
    H H21 0.4518 0.1709 0.0000 0.048 Uiso calc R 1 1 . .
    C C22 0.42837(11) 0.4765(5) -0.02322(11) 0.0398(8) Uani d . 1 1 . .
    H H22 0.4315 0.4583 -0.0579 0.048 Uiso calc R 1 1 . .
    C C23 0.41199(11) 0.6712(5) -0.00742(10) 0.0380(8) Uani d . 1 1 . .
    H H23 0.4035 0.7875 -0.0312 0.046 Uiso calc R 1 1 . .
    C C24 0.40768(11) 0.6993(5) 0.04363(10) 0.0358(7) Uani d . 1 1 . .
    H H24 0.3963 0.8346 0.0546 0.043 Uiso calc R 1 1 . .
    C C25 0.48404(10) 0.8684(4) 0.15913(9) 0.0271(7) Uani d . 1 1 . .
    C C26 0.52110(10) 0.8136(5) 0.12983(10) 0.0336(7) Uani d . 1 1 . .
    H H26 0.5184 0.6775 0.1127 0.040 Uiso calc R 1 1 . .
    C C27 0.56144(11) 0.9533(5) 0.12544(10) 0.0381(8) Uani d . 1 1 . .
    H H27 0.5859 0.9127 0.1051 0.046 Uiso calc R 1 1 . .
    C C28 0.56674(11) 1.1516(5) 0.15023(11) 0.0392(8) Uani d . 1 1 . .
    H H28 0.5946 1.2473 0.1471 0.047 Uiso calc R 1 1 . .
    C C29 0.53077(11) 1.2092(5) 0.17984(11) 0.0373(8) Uani d . 1 1 . .
    H H29 0.5341 1.3447 0.1973 0.045 Uiso calc R 1 1 . .
    C C30 0.49004(11) 1.0692(5) 0.18395(9) 0.0317(7) Uani d . 1 1 . .
    H H30 0.4656 1.1110 0.2042 0.038 Uiso calc R 1 1 . .
loop_
    _atom_site_aniso_label
    _atom_site_aniso_U_11
    _atom_site_aniso_U_22
    _atom_site_aniso_U_33
    _atom_site_aniso_U_12
    _atom_site_aniso_U_13
    _atom_site_aniso_U_23
    O1 0.0409(12) 0.0385(14) 0.0614(14) 0.0034(10) -0.0057(11) -0.0054(11)
    C1 0.0278(15) 0.0406(18) 0.0201(14) 0.0017(12) 0.0013(11) 0.0012(11)
    C2 0.0215(14) 0.0374(18) 0.0244(15) 0.0014(11) 0.0041(11) 0.0016(11)
    C3 0.0221(14) 0.0344(17) 0.0271(15) 0.0022(11) -0.0017(11) 0.0006(12)
    C4 0.0243(14) 0.0341(17) 0.0251(14) 0.0014(11) 0.0019(11) 0.0019(12)
    C5 0.0227(14) 0.0343(17) 0.0223(14) 0.0008(11) 0.0016(11) 0.0032(11)
    C6 0.0197(14) 0.0410(18) 0.0280(15) 0.0001(12) -0.0003(11) 0.0011(12)
    C7 0.0349(17) 0.048(2) 0.0280(15) -0.0041(14) 0.0078(13) -0.0019(13)
    C8 0.047(2) 0.057(2) 0.0338(17) -0.0068(16) 0.0134(14) -0.0049(15)
    C9 0.0383(18) 0.068(2) 0.0318(17) -0.0027(16) 0.0139(14) 0.0047(16)
    C10 0.0355(18) 0.053(2) 0.0419(18) -0.0084(15) 0.0078(14) 0.0089(16)
    C11 0.0307(16) 0.0411(19) 0.0337(16) -0.0035(13) 0.0079(13) -0.0009(13)
    C12 0.0314(16) 0.0336(18) 0.0300(15) 0.0018(13) 0.0079(12) 0.0020(12)
    C13 0.0323(16) 0.0339(17) 0.0270(15) 0.0001(12) 0.0044(12) -0.0020(12)
    C14 0.0387(17) 0.0398(19) 0.0317(16) -0.0051(14) 0.0031(13) -0.0001(13)
    C15 0.0395(18) 0.048(2) 0.0330(17) -0.0103(15) -0.0032(13) -0.0044(14)
    C16 0.0402(19) 0.054(2) 0.050(2) 0.0045(16) -0.0141(15) -0.0040(17)
    C17 0.055(2) 0.047(2) 0.097(3) 0.0130(18) -0.034(2) -0.014(2)
    C18 0.0411(19) 0.040(2) 0.063(2) 0.0018(15) -0.0173(16) -0.0145(16)
    C19 0.0254(14) 0.0352(18) 0.0242(14) -0.0018(12) -0.0003(11) -0.0022(12)
    C20 0.0331(16) 0.0387(19) 0.0277(16) 0.0003(13) 0.0001(12) -0.0043(12)
    C21 0.0349(17) 0.045(2) 0.0384(18) 0.0007(14) 0.0064(14) -0.0093(14)
    C22 0.0372(17) 0.054(2) 0.0269(15) -0.0033(15) 0.0041(13) -0.0038(14)
    C23 0.0385(17) 0.049(2) 0.0253(16) -0.0016(14) 0.0041(13) 0.0006(13)
    C24 0.0344(16) 0.0428(19) 0.0273(16) 0.0032(13) 0.0000(12) -0.0018(13)
    C25 0.0233(14) 0.0365(17) 0.0191(14) 0.0002(12) -0.0010(11) 0.0034(11)
    C26 0.0308(16) 0.0416(19) 0.0273(15) -0.0013(13) 0.0039(12) -0.0029(12)
    C27 0.0331(17) 0.050(2) 0.0319(16) -0.0055(14) 0.0086(13) 0.0022(14)
    C28 0.0299(17) 0.051(2) 0.0323(17) -0.0089(14) -0.0022(13) 0.0075(14)
    C29 0.0334(17) 0.0406(19) 0.0330(16) -0.0055(13) -0.0046(13) -0.0018(13)
    C30 0.0335(16) 0.0411(19) 0.0178(13) 0.0022(13) -0.0005(11) 0.0025(12)
_geom_special_details
;
All e.s.d.'s (except the e.s.d. in the dihedral angle between two l.s. planes)
are estimated using the full covariance matrix. The cell e.s.d.'s are taken
into account individually in the estimation of e.s.d.'s in distances, angles
and torsion angles; correlations between e.s.d.'s in cell parameters are only
used when they are defined by crystal symmetry. An approximate (isotropic)
treatment of cell e.s.d.'s is used for estimating e.s.d.'s involving l.s.
planes.
;
loop_
    _geom_bond_atom_site_label_1
    _geom_bond_atom_site_label_2
    _geom_bond_site_symmetry_2
    _geom_bond_distance
    _geom_bond_publ_flag
    O1 C12 . 1.221(3) ?
    C1 C2 . 1.504(4) ?
    C1 C5 . 1.506(4) ?
    C1 H1A . 0.9900 ?
    C1 H1B . 0.9900 ?
    C2 C3 . 1.361(4) ?
    C2 C6 . 1.471(4) ?
    C3 C4 . 1.478(4) ?
    C3 C12 . 1.490(4) ?
    C4 C5 . 1.358(3) ?
    C4 C19 . 1.498(4) ?
    C5 C25 . 1.470(4) ?
    C6 C11 . 1.398(4) ?
    C6 C7 . 1.401(4) ?
    C7 C8 . 1.383(4) ?
    C7 H7 . 0.9500 ?
    C8 C9 . 1.372(4) ?
    C8 H8 . 0.9500 ?
    C9 C10 . 1.392(4) ?
    C9 H9 . 0.9500 ?
    C10 C11 . 1.394(4) ?
    C10 H10 . 0.9500 ?
    C11 H11 . 0.9500 ?
    C12 C13 . 1.484(4) ?
    C13 C18 . 1.366(4) ?
    C13 C14 . 1.393(4) ?
    C14 C15 . 1.395(4) ?
    C14 H14 . 0.9500 ?
    C15 C16 . 1.366(4) ?
    C15 H15 . 0.9500 ?
    C16 C17 . 1.369(5) ?
    C16 H16 . 0.9500 ?
    C17 C18 . 1.398(4) ?
    C17 H17 . 0.9500 ?
    C18 H18 . 0.9500 ?
    C19 C20 . 1.381(4) ?
    C19 C24 . 1.396(4) ?
    C20 C21 . 1.387(4) ?
    C20 H20 . 0.9500 ?
    C21 C22 . 1.384(4) ?
    C21 H21 . 0.9500 ?
    C22 C23 . 1.367(4) ?
    C22 H22 . 0.9500 ?
    C23 C24 . 1.397(4) ?
    C23 H23 . 0.9500 ?
    C24 H24 . 0.9500 ?
    C25 C30 . 1.395(4) ?
    C25 C26 . 1.401(4) ?
    C26 C27 . 1.379(4) ?
    C26 H26 . 0.9500 ?
    C27 C28 . 1.380(4) ?
    C27 H27 . 0.9500 ?
    C28 C29 . 1.389(4) ?
    C28 H28 . 0.9500 ?
    C29 C30 . 1.386(4) ?
    C29 H29 . 0.9500 ?
    C30 H30 . 0.9500 ?
loop_
    _geom_angle_atom_site_label_1
    _geom_angle_atom_site_label_2
    _geom_angle_atom_site_label_3
    _geom_angle_site_symmetry_1
    _geom_angle_site_symmetry_3
    _geom_angle
    _geom_angle_publ_flag
    C2 C1 C5 . . 105.0(2) ?
    C2 C1 H1A . . 110.7 ?
    C5 C1 H1A . . 110.7 ?
    C2 C1 H1B . . 110.7 ?
    C5 C1 H1B . . 110.7 ?
    H1A C1 H1B . . 108.8 ?
    C3 C2 C6 . . 130.2(3) ?
    C3 C2 C1 . . 107.8(2) ?
    C6 C2 C1 . . 122.0(2) ?
    C2 C3 C4 . . 109.7(2) ?
    C2 C3 C12 . . 128.4(3) ?
    C4 C3 C12 . . 121.9(2) ?
    C5 C4 C3 . . 109.4(2) ?
    C5 C4 C19 . . 126.7(2) ?
    C3 C4 C19 . . 123.7(2) ?
    C4 C5 C25 . . 129.9(2) ?
    C4 C5 C1 . . 108.0(2) ?
    C25 C5 C1 . . 122.1(2) ?
    C11 C6 C7 . . 117.8(3) ?
    C11 C6 C2 . . 122.9(3) ?
    C7 C6 C2 . . 119.2(3) ?
    C8 C7 C6 . . 121.3(3) ?
    C8 C7 H7 . . 119.3 ?
    C6 C7 H7 . . 119.3 ?
    C9 C8 C7 . . 120.5(3) ?
    C9 C8 H8 . . 119.7 ?
    C7 C8 H8 . . 119.7 ?
    C8 C9 C10 . . 119.4(3) ?
    C8 C9 H9 . . 120.3 ?
    C10 C9 H9 . . 120.3 ?
    C9 C10 C11 . . 120.5(3) ?
    C9 C10 H10 . . 119.8 ?
    C11 C10 H10 . . 119.8 ?
    C10 C11 C6 . . 120.5(3) ?
    C10 C11 H11 . . 119.8 ?
    C6 C11 H11 . . 119.8 ?
    O1 C12 C13 . . 120.4(3) ?
    O1 C12 C3 . . 120.1(2) ?
    C13 C12 C3 . . 119.4(2) ?
    C18 C13 C14 . . 119.5(3) ?
    C18 C13 C12 . . 121.8(2) ?
    C14 C13 C12 . . 118.7(3) ?
    C13 C14 C15 . . 119.8(3) ?
    C13 C14 H14 . . 120.1 ?
    C15 C14 H14 . . 120.1 ?
    C16 C15 C14 . . 120.2(3) ?
    C16 C15 H15 . . 119.9 ?
    C14 C15 H15 . . 119.9 ?
    C15 C16 C17 . . 120.0(3) ?
    C15 C16 H16 . . 120.0 ?
    C17 C16 H16 . . 120.0 ?
    C16 C17 C18 . . 120.4(3) ?
    C16 C17 H17 . . 119.8 ?
    C18 C17 H17 . . 119.8 ?
    C13 C18 C17 . . 120.1(3) ?
    C13 C18 H18 . . 120.0 ?
    C17 C18 H18 . . 120.0 ?
    C20 C19 C24 . . 119.5(3) ?
    C20 C19 C4 . . 122.2(2) ?
    C24 C19 C4 . . 118.3(2) ?
    C19 C20 C21 . . 120.2(3) ?
    C19 C20 H20 . . 119.9 ?
    C21 C20 H20 . . 119.9 ?
    C22 C21 C20 . . 120.1(3) ?
    C22 C21 H21 . . 119.9 ?
    C20 C21 H21 . . 119.9 ?
    C23 C22 C21 . . 120.3(3) ?
    C23 C22 H22 . . 119.9 ?
    C21 C22 H22 . . 119.9 ?
    C22 C23 C24 . . 120.1(3) ?
    C22 C23 H23 . . 120.0 ?
    C24 C23 H23 . . 120.0 ?
    C19 C24 C23 . . 119.8(3) ?
    C19 C24 H24 . . 120.1 ?
    C23 C24 H24 . . 120.1 ?
    C30 C25 C26 . . 117.1(2) ?
    C30 C25 C5 . . 120.7(2) ?
    C26 C25 C5 . . 122.1(2) ?
    C27 C26 C25 . . 121.3(3) ?
    C27 C26 H26 . . 119.4 ?
    C25 C26 H26 . . 119.4 ?
    C26 C27 C28 . . 120.8(3) ?
    C26 C27 H27 . . 119.6 ?
    C28 C27 H27 . . 119.6 ?
    C27 C28 C29 . . 119.1(3) ?
    C27 C28 H28 . . 120.5 ?
    C29 C28 H28 . . 120.5 ?
    C30 C29 C28 . . 120.1(3) ?
    C30 C29 H29 . . 120.0 ?
    C28 C29 H29 . . 120.0 ?
    C29 C30 C25 . . 121.6(3) ?
    C29 C30 H30 . . 119.2 ?
    C25 C30 H30 . . 119.2 ?
loop_
    _geom_hbond_atom_site_label_D
    _geom_hbond_atom_site_label_H
    _geom_hbond_atom_site_label_A
    _geom_hbond_site_symmetry_A
    _geom_hbond_distance_DH
    _geom_hbond_distance_HA
    _geom_hbond_distance_DA
    _geom_hbond_angle_DHA
    _geom_hbond_publ_flag
    C1 H1B O1 1_565 0.99 2.64 3.229(3) 118.3(19) y
    C10 H10 Cg1 4_545 0.95 2.80 3.527(3) 134(2) y
    C20 H20 Cg2 1_545 0.95 2.80 3.605(3) 143(2) y
    C28 H28 Cg1 2_665 0.95 2.88 3.612(3) 134(2) y
    C10 H10 C10 4_545 0.95 3.06 3.908(4) 150(2) n
    C20 H20 C30 1_545 0.95 2.79 3.633(4) 148(2) n
    C28 H28 C9 2_665 0.95 3.12 3.974(4) 151(2) n
_iucr_refine_instructions_details
;
TITL hua162 in C2/c
CELL 0.71073  25.946   6.1573  26.602  90.000 102.236  90.000
ZERR    8.00   0.006   0.0014   0.006   0.000   0.007   0.000
LATT  7
SYMM -X, Y, 0.5-Z
SFAC C H O
UNIT 240 176 8
TEMP -180
EQIV _$1 X, 1+Y, Z
HTAB C1 O1_$1
REM Ring centroids for the phenyl rings C6-C11 and C25 to C30 were generated
REM in XP, then refined in a separate project for a single cycle with fixed
REM positions and zero occupancy. These positions were used to calculate
REM CH...O interactions using HTAB. The relevant lines from the .res file of
REM this project are included below.
REM  Cg1 is centroid of C6-C11
REM FREE C6 Cg1
REM FREE C7 Cg1
REM FREE C8 Cg1
REM FREE C9 Cg1
REM FREE C10 Cg1
REM FREE C11 Cg1
REM Cg2 is centroid of C25-C30
REM FREE C25 Cg2
REM FREE C26 Cg2
REM FREE C27 Cg2
REM FREE C28 Cg2
REM FREE C29 Cg2
REM FREE C30 Cg2
REM EQIV _$2 0.5-X, -0.5+Y, 0.5-Z
REM EQIV _$3 X, -1+Y, Z
REM EQIV _$4 1-X, 1+Y, 0.5-Z
REM HTAB C10 Cg1_$2
REM HTAB C20 Cg2_$3
REM HTAB C28 Cg1_$4
REM Cg1   1   10.318542   10.441480   10.281569    10.00000    0.00001
REM Cg2   1   10.525690   11.010870   10.154740    10.00000    0.00001
ACTA 50
L.S. 4
BOND $H
FMAP 2
PLAN 5
WGHT    0.107200
FVAR       0.11803
O1    3    0.360260    0.083828    0.135908    11.00000    0.04091    0.03854 =
         0.06137   -0.00537   -0.00574    0.00345
C1    1    0.419817    0.716550    0.213698    11.00000    0.02778    0.04059 =
         0.02006    0.00119    0.00134    0.00167
AFIX  23
H1A   2    0.448006    0.686557    0.244321    11.00000   -1.20000
H1B   2    0.403241    0.857704    0.218512    11.00000   -1.20000
AFIX   0
C2    1    0.379445    0.537533    0.205388    11.00000    0.02150    0.03740 =
         0.02435    0.00162    0.00413    0.00142
C3    1    0.378119    0.450308    0.158117    11.00000    0.02208    0.03444 =
         0.02708    0.00058   -0.00165    0.00219
C4    1    0.415912    0.565483    0.133120    11.00000    0.02426    0.03406 =
         0.02511    0.00191    0.00193    0.00142
C5    1    0.441758    0.718879    0.165619    11.00000    0.02272    0.03428 =
         0.02230    0.00320    0.00164    0.00080
C6    1    0.348247    0.484256    0.243893    11.00000    0.01966    0.04103 =
         0.02801    0.00108   -0.00030    0.00013
C7    1    0.345674    0.634129    0.282899    11.00000    0.03488    0.04816 =
         0.02798   -0.00185    0.00780   -0.00408
AFIX  43
H7    2    0.364453    0.767163    0.284180    11.00000   -1.20000
AFIX   0
C8    1    0.316333    0.592280    0.319592    11.00000    0.04745    0.05693 =
         0.03381   -0.00495    0.01339   -0.00681
AFIX  43
H8    2    0.315265    0.696368    0.345713    11.00000   -1.20000
AFIX   0
C9    1    0.288754    0.401547    0.318551    11.00000    0.03827    0.06832 =
         0.03184    0.00469    0.01394   -0.00268
AFIX  43
H9    2    0.268056    0.374613    0.343379    11.00000   -1.20000
AFIX   0
C10   1    0.291381    0.247950    0.280797    11.00000    0.03552    0.05256 =
         0.04193    0.00894    0.00784   -0.00841
AFIX  43
H10   2    0.272968    0.114359    0.280332    11.00000   -1.20000
AFIX   0
C11   1    0.320832    0.288701    0.243662    11.00000    0.03071    0.04107 =
         0.03365   -0.00092    0.00786   -0.00349
AFIX  43
H11   2    0.322284    0.182845    0.218019    11.00000   -1.20000
AFIX   0
C12   1    0.344220    0.270794    0.131928    11.00000    0.03136    0.03361 =
         0.03005    0.00202    0.00792    0.00182
C13   1    0.291619    0.322155    0.099640    11.00000    0.03230    0.03390 =
         0.02699   -0.00204    0.00442    0.00013
C14   1    0.261296    0.153532    0.073790    11.00000    0.03872    0.03975 =
         0.03167   -0.00007    0.00307   -0.00506
AFIX  43
H14   2    0.274585    0.009275    0.076528    11.00000   -1.20000
AFIX   0
C15   1    0.211385    0.196994    0.043883    11.00000    0.03947    0.04764 =
         0.03300   -0.00443   -0.00316   -0.01026
AFIX  43
H15   2    0.190557    0.081937    0.026464    11.00000   -1.20000
AFIX   0
C16   1    0.192370    0.404477    0.039568    11.00000    0.04016    0.05430 =
         0.04987   -0.00399   -0.01405    0.00449
AFIX  43
H16   2    0.158413    0.433675    0.019058    11.00000   -1.20000
AFIX   0
C17   1    0.222231    0.570420    0.064792    11.00000    0.05504    0.04747 =
         0.09749   -0.01361   -0.03362    0.01296
AFIX  43
H17   2    0.209007    0.714755    0.061480    11.00000   -1.20000
AFIX   0
C18   1    0.272053    0.528770    0.095387    11.00000    0.04112    0.04027 =
         0.06257   -0.01454   -0.01726    0.00180
AFIX  43
H18   2    0.292326    0.644312    0.113242    11.00000   -1.20000
AFIX   0
C19   1    0.420112    0.528049    0.078478    11.00000    0.02544    0.03521 =
         0.02423   -0.00221   -0.00030   -0.00178
C20   1    0.435880    0.331399    0.061822    11.00000    0.03308    0.03873 =
         0.02772   -0.00429    0.00010    0.00026
AFIX  43
H20   2    0.443662    0.213237    0.085163    11.00000   -1.20000
AFIX   0
C21   1    0.440395    0.305783    0.011138    11.00000    0.03491    0.04516 =
         0.03842   -0.00934    0.00638    0.00071
AFIX  43
H21   2    0.451763    0.170852   -0.000023    11.00000   -1.20000
AFIX   0
C22   1    0.428369    0.476459   -0.023217    11.00000    0.03723    0.05388 =
         0.02693   -0.00380    0.00407   -0.00326
AFIX  43
H22   2    0.431505    0.458254   -0.057905    11.00000   -1.20000
AFIX   0
C23   1    0.411993    0.671170   -0.007425    11.00000    0.03848    0.04906 =
         0.02534    0.00056    0.00409   -0.00161
AFIX  43
H23   2    0.403540    0.787489   -0.031207    11.00000   -1.20000
AFIX   0
C24   1    0.407675    0.699282    0.043628    11.00000    0.03436    0.04284 =
         0.02731   -0.00182   -0.00005    0.00324
AFIX  43
H24   2    0.396306    0.834563    0.054598    11.00000   -1.20000
AFIX   0
C25   1    0.484043    0.868389    0.159131    11.00000    0.02327    0.03651 =
         0.01912    0.00340   -0.00095    0.00025
C26   1    0.521102    0.813573    0.129835    11.00000    0.03077    0.04162 =
         0.02735   -0.00292    0.00390   -0.00132
AFIX  43
H26   2    0.518383    0.677451    0.112661    11.00000   -1.20000
AFIX   0
C27   1    0.561439    0.953328    0.125443    11.00000    0.03308    0.05013 =
         0.03186    0.00216    0.00863   -0.00552
AFIX  43
H27   2    0.585876    0.912688    0.105113    11.00000   -1.20000
AFIX   0
C28   1    0.566736    1.151552    0.150230    11.00000    0.02991    0.05139 =
         0.03233    0.00751   -0.00218   -0.00887
AFIX  43
H28   2    0.594597    1.247252    0.147078    11.00000   -1.20000
AFIX   0
C29   1    0.530769    1.209166    0.179843    11.00000    0.03337    0.04055 =
         0.03297   -0.00182   -0.00455   -0.00551
AFIX  43
H29   2    0.534092    1.344690    0.197302    11.00000   -1.20000
AFIX   0
C30   1    0.490039    1.069195    0.183952    11.00000    0.03348    0.04106 =
         0.01781    0.00251   -0.00050    0.00215
AFIX  43
H30   2    0.465598    1.111047    0.204174    11.00000   -1.20000
HKLF 4
REM  hua162 in C2/c
REM R1 =  0.0807 for   2479 Fo > 4sig(Fo)  and  0.1364 for all   4252 data
REM    280 parameters refined using      0 restraints
END
WGHT      0.1072      0.0000
REM Highest difference peak  0.285,  deepest hole -0.393,  1-sigma level  0.085
Q1    1   0.3811  0.8440  0.0550  11.00000  0.05    0.29
Q2    1   0.3794 -0.0841  0.1287  11.00000  0.05    0.28
Q3    1   0.3583  0.1595  0.2373  11.00000  0.05    0.28
Q4    1   0.5232  1.3823  0.1898  11.00000  0.05    0.27
Q5    1   0.3330  0.0460  0.2059  11.00000  0.05    0.26
;
