# Supplementary material for: Phen­yl(2,4,5-triphenyl­cyclo­penta-1,4-dien-1-yl)methanone
Source: Acta Crystallogr Sect E Struct Rep Online. 2011 Jun 18;67(Pt 7):o1718. doi: 10.1107/S1600536811022902 (PMC3152139; doi:10.1107/S1600536811022902)
Supplement: Supplementary file 2 [file e-67-o1718-Isup2.hkl]

# 
# h,k,l, Fc-squared, Fo-squared, sigma(Fo-squared) and status flag 
# 
data_I
_shelx_title ' hua162 in C2/c' 
_shelx_refln_list_code          4 
_shelx_F_calc_maximum      366.25 
_exptl_crystal_F_000      1680.00 
_reflns_d_resolution_high  0.7701 
 
loop_ 
 _symmetry_equiv_pos_as_xyz 
 'x, y, z' 
 '-x, y, -z+1/2' 
 'x+1/2, y+1/2, z' 
 '-x+1/2, y+1/2, -z+1/2' 
 '-x, -y, -z' 
 'x, -y, z-1/2' 
 '-x+1/2, -y+1/2, -z' 
 'x+1/2, -y+1/2, z-1/2' 
 
_cell_length_a    25.9460 
_cell_length_b     6.1573 
_cell_length_c    26.6020 
_cell_angle_alpha  90.000 
_cell_angle_beta  102.236 
_cell_angle_gamma  90.000 
 
_shelx_F_squared_multiplier     1.000 
 
loop_ 
 _refln_index_h 
 _refln_index_k 
 _refln_index_l 
 _refln_F_squared_calc 
 _refln_F_squared_meas 
 _refln_F_squared_sigma 
 _refln_observed_status 
   4   0   0       98.09      107.77     13.68 o 
   6   0   0    21082.69    16067.05    909.81 o 
   8   0   0    38276.13    37987.49   2917.08 o 
  10   0   0      518.59      593.51     87.78 o 
  12   0   0      530.49      536.64     64.23 o 
  14   0   0    30117.72    29198.26   3456.29 o 
  16   0   0      125.17      146.89     31.02 o 
  18   0   0      477.61      441.41     45.18 o 
  20   0   0     1478.86     1430.63    150.42 o 
  22   0   0     1712.64     1651.67    345.98 o 
  24   0   0      286.72      349.57    114.85 o 
  26   0   0      111.45      148.59     89.01 o 
  28   0   0      365.26      498.16    210.32 o 
  30   0   0     1331.84     2359.52    841.99 o 
  32   0   0      450.94      394.08    215.34 o 
   1   1   0    11827.63     7589.70    523.95 o 
   3   1   0    38300.61    27840.21   1146.47 o 
   5   1   0    21383.33    18337.02    768.49 o 
   7   1   0    15512.26    14156.46    853.96 o 
   9   1   0      408.63      346.74     30.34 o 
  11   1   0      998.68      832.39     60.24 o 
  13   1   0      659.18      557.60     33.12 o 
  15   1   0        0.38        7.05     12.45 o 
  17   1   0      282.04      269.14     30.12 o 
  19   1   0        0.38       29.53     23.23 o 
  21   1   0     1449.85     1654.88    122.49 o 
  23   1   0      662.48      881.63    122.81 o 
  25   1   0     2086.90     2385.01    297.90 o 
  27   1   0      342.48      631.07    132.20 o 
  29   1   0      751.84     1159.06    218.78 o 
  31   1   0      164.46      160.68    110.03 o 
   0   2   0     3429.49     2395.26    227.90 o 
   2   2   0     1825.25     1270.35    105.78 o 
   4   2   0     5275.99     4865.77    276.19 o 
   6   2   0       55.48       42.81     12.83 o 
   8   2   0    11210.71    10187.63    517.47 o 
  10   2   0      127.61      171.69     16.70 o 
  12   2   0       19.58       65.73     17.61 o 
  14   2   0     1050.73     1020.92     70.32 o 
  16   2   0     1350.70     1252.57     84.82 o 
  18   2   0        7.19        5.95     17.46 o 
  20   2   0     1015.80     1478.86    188.82 o 
  22   2   0      392.32      622.19    115.52 o 
  24   2   0        2.63       44.91     32.94 o 
  26   2   0     2570.77     3714.65    526.43 o 
  28   2   0       13.03      113.25     60.83 o 
  30   2   0      144.89      210.23     98.52 o 
   1   3   0      117.63      164.95     23.11 o 
   3   3   0     1739.45     1412.87    155.10 o 
   5   3   0      311.00      339.52     31.51 o 
   7   3   0     5146.90     5696.30    291.84 o 
   9   3   0     1891.07     1736.21    167.43 o 
  11   3   0      400.15      550.35     44.83 o 
  13   3   0        0.06       39.02     17.93 o 
  15   3   0      624.89      543.75     47.87 o 
  17   3   0      186.76      160.93     30.56 o 
  19   3   0     4058.64     4056.82    383.14 o 
  21   3   0      250.94      207.31     45.59 o 
  23   3   0      635.13      753.33    116.51 o 
  25   3   0      683.87      686.52    145.17 o 
  27   3   0      233.91      211.98     70.88 o 
  29   3   0       90.28       48.18     58.15 o 
   0   4   0      397.44      294.52     54.56 o 
   2   4   0      165.92      163.41     36.83 o 
   4   4   0     1221.12     1165.32     75.10 o 
   6   4   0      748.55      795.50     53.11 o 
   8   4   0      472.85      458.35     41.74 o 
  10   4   0      164.50      139.61     32.55 o 
  12   4   0        1.40       -6.82     21.76 o 
  14   4   0       99.22       57.63     32.49 o 
  16   4   0      141.45       92.32     50.18 o 
  18   4   0      138.21      115.03     30.72 o 
  20   4   0       87.58       79.55     27.63 o 
  22   4   0       73.83      101.11     33.61 o 
  24   4   0      258.17      388.37     85.99 o 
  26   4   0      133.80      135.79     80.15 o 
   1   5   0     3841.30     3800.06    544.36 o 
   3   5   0     1211.61     1206.53    178.09 o 
   5   5   0      222.71      411.77     71.96 o 
   7   5   0     1104.14     1191.23    171.47 o 
   9   5   0       21.22       44.00     18.40 o 
  11   5   0        0.23      -14.10     33.57 o 
  13   5   0     1608.55     1565.13    186.92 o 
  15   5   0      743.50      784.55    131.76 o 
  17   5   0       14.00       32.36     37.55 o 
  19   5   0       48.68       20.32     45.13 o 
  21   5   0       20.81       50.86     53.15 o 
  23   5   0        1.01       28.28     42.40 o 
  25   5   0       17.43      259.85    235.44 o 
   0   6   0       21.15      317.99    144.28 o 
   2   6   0      213.39      331.66     99.07 o 
   4   6   0       98.24       74.51     57.84 o 
   6   6   0      768.18      711.08    146.72 o 
   8   6   0       42.16       25.08     34.13 o 
  10   6   0      123.76       87.21     40.31 o 
  12   6   0       82.68       56.85     40.84 o 
  14   6   0        0.00       -8.85     36.83 o 
  16   6   0        8.15       21.64     41.39 o 
  18   6   0       13.61      234.72    192.37 o 
  20   6   0        3.20      -30.15     99.06 o 
   1   7   0       60.40      102.91     79.93 o 
   3   7   0       10.53       46.20     68.46 o 
   5   7   0      113.47       -9.33     89.73 o 
   7   7   0      386.27      831.87    160.80 o 
   9   7   0       19.26       46.41     48.11 o 
  11   7   0      177.15       22.25    117.00 o 
  13   7   0        0.75        3.59    103.36 o 
  15   7   0        0.05      119.16    165.10 o 
 -31   1   1       38.09      191.10     96.44 o 
 -29   1   1     1204.31     1796.54    359.49 o 
 -27   1   1       14.41      284.09    180.15 o 
 -25   1   1      117.94      222.22     81.86 o 
 -23   1   1        6.89       99.13     60.89 o 
 -21   1   1     1024.06     1112.88     98.35 o 
 -19   1   1     1279.69     1380.00    111.90 o 
 -17   1   1      258.14      232.06     24.20 o 
 -15   1   1      886.85      873.13     51.83 o 
 -13   1   1     7229.56     7397.95    388.12 o 
 -11   1   1     5872.94     5391.94    279.17 o 
  -9   1   1     6195.19     5557.63    234.77 o 
  -7   1   1     9477.16     8594.73    480.67 o 
  -5   1   1     6808.55     8134.13    600.32 o 
  -3   1   1    34373.88    25593.49    910.47 o 
  -1   1   1     5605.07     3129.76    374.37 o 
   1   1   1    12069.62     7409.55    350.40 o 
   3   1   1       40.47       97.16     26.60 o 
   5   1   1    18905.53    14542.94    559.58 o 
   7   1   1    14153.43    12413.46    651.38 o 
   9   1   1     1381.69     1449.34     63.67 o 
  11   1   1     1310.73     1216.47     88.49 o 
  13   1   1     2188.93     1704.34     69.93 o 
  15   1   1      889.43      850.33     42.44 o 
  17   1   1      563.29      625.99     49.61 o 
  19   1   1        3.76       14.16     12.78 o 
  21   1   1     2670.53     2634.19    182.22 o 
  23   1   1      127.06      156.43     53.96 o 
  25   1   1      175.19      472.21    118.12 o 
  27   1   1      408.82      568.14    120.95 o 
  29   1   1     1264.34     1802.52    342.37 o 
  31   1   1        8.45       40.72     88.88 o 
 -32   2   1        6.22       69.52    101.68 o 
 -30   2   1        7.14      165.47     84.17 o 
 -28   2   1      113.29       84.15     52.48 o 
 -26   2   1     2056.70     2261.67    304.85 o 
 -24   2   1       34.61       79.99     51.17 o 
 -22   2   1      874.17     1199.44    139.24 o 
 -20   2   1     3513.58     3854.54    516.81 o 
 -18   2   1      410.13      481.82     44.80 o 
 -16   2   1      212.48      283.61     25.08 o 
 -14   2   1     3141.83     3174.17    156.83 o 
 -12   2   1     3398.85     3692.69    188.45 o 
 -10   2   1     2147.24     2326.35    107.61 o 
  -8   2   1      516.93      681.56     35.15 o 
  -6   2   1     5050.59     4204.76    172.22 o 
  -4   2   1     1015.83      903.78     59.43 o 
  -2   2   1      931.14      776.45     54.46 o 
   0   2   1     9130.33     6088.48    324.10 o 
   2   2   1      583.52      418.52     26.59 o 
   4   2   1     3336.83     2951.29    258.73 o 
   6   2   1      668.80      567.32     23.45 o 
   8   2   1      356.34      293.02     20.27 o 
  10   2   1     1615.22     1594.64     75.61 o 
  12   2   1      154.35      155.91     17.77 o 
  14   2   1      492.83      529.87     37.64 o 
  16   2   1       44.66       36.43     16.55 o 
  18   2   1       65.41       48.35     18.22 o 
  20   2   1     3370.41     3524.60    261.98 o 
  22   2   1      180.27      492.46    148.68 o 
  24   2   1       17.46       65.35     43.13 o 
  26   2   1        1.27        5.61     62.09 o 
  28   2   1        1.19       -2.19     48.80 o 
  30   2   1       42.18      124.78     92.24 o 
 -29   3   1        4.07       47.25     50.40 o 
 -27   3   1      103.07      120.09     51.85 o 
 -25   3   1      110.94      438.18    186.70 o 
 -23   3   1      449.92      504.03     72.51 o 
 -21   3   1       95.83       79.92     34.01 o 
 -19   3   1      119.37      150.10     30.52 o 
 -17   3   1     1004.72     1068.19     77.64 o 
 -15   3   1       41.12       27.83     15.35 o 
 -13   3   1      549.48      527.44     50.19 o 
 -11   3   1     1973.89     1741.30    139.52 o 
  -9   3   1     1147.80      990.85    118.11 o 
  -7   3   1     1032.09      952.11     80.52 o 
  -5   3   1     3670.65     3564.73    214.56 o 
  -3   3   1     6304.64     4940.64    393.19 o 
  -1   3   1        6.37        5.69     15.22 o 
   1   3   1      128.60      231.19     71.61 o 
   3   3   1       76.15       73.12     17.58 o 
   5   3   1       12.63       18.75     11.25 o 
   7   3   1       39.42       56.00     14.75 o 
   9   3   1      973.63      790.20     43.50 o 
  11   3   1     1553.17     1439.52    104.81 o 
  13   3   1      365.03      393.80     35.35 o 
  15   3   1     3901.55     3722.30    240.51 o 
  17   3   1      584.05      626.28     53.58 o 
  19   3   1      568.86      445.65     61.96 o 
  21   3   1       14.71       37.68     28.18 o 
  23   3   1       66.45       73.27     39.10 o 
  25   3   1        0.38      119.20     59.79 o 
  27   3   1        0.73       59.39     46.04 o 
  29   3   1      189.30      193.37     96.43 o 
 -28   4   1        1.98      238.31    182.32 o 
 -26   4   1       72.03      112.59     55.98 o 
 -24   4   1       36.58       63.19     37.30 o 
 -22   4   1      396.03      394.26     78.17 o 
 -20   4   1      100.34      128.85     31.34 o 
 -18   4   1      164.25      189.29     51.39 o 
 -16   4   1      552.26      349.26    146.78 o 
 -14   4   1      547.09      567.14     78.35 o 
 -12   4   1      232.06      292.74     42.91 o 
 -10   4   1      344.55      375.93     47.76 o 
  -8   4   1      849.78      751.17     57.68 o 
  -6   4   1     4849.12     4778.87    381.61 o 
  -4   4   1       75.65       85.07     18.27 o 
  -2   4   1      519.34      463.43     61.96 o 
   0   4   1      733.00      711.84     68.75 o 
   2   4   1     2260.36     2203.24    187.82 o 
   4   4   1       93.77      103.27     25.69 o 
   6   4   1        9.66       22.34     23.28 o 
   8   4   1      349.35      391.98     45.51 o 
  10   4   1      954.65      856.01     92.49 o 
  12   4   1     2016.02     1942.23    175.01 o 
  14   4   1      881.19     1000.46    105.90 o 
  16   4   1      663.95      653.10     85.96 o 
  18   4   1        4.46        8.08     24.13 o 
  20   4   1     1200.97     1098.65    108.21 o 
  22   4   1      158.65      224.32     56.57 o 
  24   4   1        2.97       11.16     34.20 o 
  26   4   1       18.51      234.16    114.67 o 
 -25   5   1       23.27      122.74    153.61 o 
 -23   5   1        0.35       75.47     50.41 o 
 -21   5   1      122.67      158.03     83.38 o 
 -19   5   1      245.86      392.09    116.53 o 
 -17   5   1      142.48      110.84     52.69 o 
 -15   5   1      271.94      391.04    107.06 o 
 -13   5   1        3.80      -32.85     32.85 o 
 -11   5   1        6.92       -3.12     24.43 o 
  -9   5   1      423.19      392.98     35.76 o 
  -7   5   1     5029.70     6191.04    480.80 o 
  -5   5   1       70.05       93.60     53.48 o 
  -3   5   1      112.96      204.70     69.27 o 
  -1   5   1      208.19      324.20     79.14 o 
   1   5   1      293.46      383.76     89.50 o 
   3   5   1     1596.01     1376.31    207.15 o 
   5   5   1     4533.80     5002.46    608.90 o 
   7   5   1     2163.68     2393.15    283.40 o 
   9   5   1       56.38      105.93     41.03 o 
  11   5   1        0.57       43.42     31.60 o 
  13   5   1       45.50       59.58     35.98 o 
  15   5   1       23.45       57.79     64.24 o 
  17   5   1      895.74      862.02    126.51 o 
  19   5   1      255.99      361.81    110.90 o 
  21   5   1      136.33      219.12     64.37 o 
  23   5   1       47.98      152.63     63.68 o 
 -20   6   1      244.43      556.30    317.27 o 
 -18   6   1        0.20       68.19    110.54 o 
 -16   6   1        4.23        1.90     42.58 o 
 -14   6   1      549.82      920.05    146.03 o 
 -12   6   1       11.50       25.82     34.14 o 
 -10   6   1       67.42        3.06     24.85 o 
  -8   6   1        5.27      148.06     76.94 o 
  -6   6   1      792.69      818.25    143.41 o 
  -4   6   1     1641.69     1995.10    347.64 o 
  -2   6   1      727.93     1088.50    214.51 o 
   0   6   1      135.15      300.26     93.10 o 
   2   6   1      343.22      513.45    164.38 o 
   4   6   1       64.40        8.99     42.90 o 
   6   6   1      312.66      378.64    245.13 o 
   8   6   1       33.39      102.40     45.20 o 
  10   6   1      788.86      834.40    200.05 o 
  12   6   1       61.91       63.44     43.59 o 
  14   6   1      187.18      190.88     60.85 o 
  16   6   1       83.50      162.50     66.04 o 
  18   6   1      228.35      162.94    137.10 o 
  20   6   1        1.88        3.59    101.93 o 
 -15   7   1        8.62      106.95    165.81 o 
 -13   7   1      309.23      361.77    268.46 o 
 -11   7   1       38.04      -25.12    144.28 o 
  -9   7   1        9.06      -30.17     43.96 o 
  -7   7   1      170.07      371.22     97.72 o 
  -5   7   1      330.49      374.60    104.57 o 
  -3   7   1        4.48       43.70    110.54 o 
  -1   7   1       11.14      -15.25     58.36 o 
   1   7   1        4.78       29.43     61.92 o 
   3   7   1       11.85       41.42     64.21 o 
   5   7   1      118.71      149.87     87.10 o 
   7   7   1       25.77       79.53     56.85 o 
   9   7   1      177.93      274.20    179.45 o 
  11   7   1        0.01      -19.38     93.31 o 
  13   7   1       96.75       58.14    131.36 o 
  15   7   1       40.02       66.04    170.12 o 
 -32   0   2       92.36      -37.33    112.70 o 
 -30   0   2      730.01      652.49    232.57 o 
 -28   0   2     1166.69     1668.18    418.48 o 
 -26   0   2     4310.17     4452.56    979.81 o 
 -24   0   2      332.91      345.27    138.54 o 
 -22   0   2      103.18      165.81     86.85 o 
 -20   0   2      664.90      608.59     77.01 o 
 -18   0   2      746.97      747.70     78.99 o 
 -16   0   2      203.86      282.11     32.15 o 
 -14   0   2      182.31      165.26     25.51 o 
 -12   0   2     9253.11     8737.34    689.15 o 
 -10   0   2       46.10       64.58     30.62 o 
  -8   0   2     4781.87     3571.54    251.69 o 
  -6   0   2    13598.97    10663.92    638.35 o 
  -4   0   2      109.58       73.50      8.97 o 
   4   0   2    20350.77    20412.18    889.49 o 
   8   0   2    14102.29    14219.28   1472.68 o 
  10   0   2     4058.67     3710.13    276.00 o 
  12   0   2     1432.22     1446.43    107.59 o 
  14   0   2     4686.36     3893.96    228.88 o 
  16   0   2      406.69      376.48     52.70 o 
  18   0   2      433.17      387.81     57.78 o 
  20   0   2       97.81       85.16     35.59 o 
  22   0   2      841.31      625.53    195.66 o 
  24   0   2        0.83      -72.50     75.37 o 
  26   0   2     1563.26     2239.76    447.19 o 
  28   0   2      311.48      328.96    127.74 o 
  30   0   2      952.36     1623.66    430.00 o 
 -33   1   2      194.31      359.62    300.76 o 
 -31   1   2      546.57      788.30    217.23 o 
 -29   1   2     1512.55     2003.19    344.29 o 
 -27   1   2      814.01     1093.51    197.22 o 
 -25   1   2       11.51       14.33     64.96 o 
 -23   1   2     1483.05     1721.91    241.79 o 
 -21   1   2      119.45      202.53     44.69 o 
 -19   1   2     1985.98     1840.70    122.72 o 
 -17   1   2        0.05      -21.24     21.24 o 
 -15   1   2     1102.87      992.72     54.14 o 
 -13   1   2     6434.37     6549.25    334.65 o 
 -11   1   2     5081.01     4752.52    220.05 o 
  -9   1   2     7273.58     6456.50    335.14 o 
  -7   1   2      317.18      279.04     19.37 o 
  -5   1   2    33179.65    29363.79   1660.83 o 
  -3   1   2     5842.71     4882.46    120.35 o 
  -1   1   2     1177.85      842.46     29.34 o 
   1   1   2    15040.35     9099.24    497.41 o 
   3   1   2   106869.74    57279.44   4158.91 o 
   5   1   2     2877.93     2626.08     91.54 o 
   7   1   2    19981.45    20428.67   1706.24 o 
   9   1   2     9026.58     9195.58    439.61 o 
  11   1   2      324.87      371.66     28.83 o 
  13   1   2       98.60       60.69     12.09 o 
  15   1   2      176.55      187.97     21.17 o 
  17   1   2      153.99      133.71     19.77 o 
  19   1   2      294.00      316.00     26.67 o 
  21   1   2      875.50      838.38     98.92 o 
  23   1   2      428.76      410.23     51.50 o 
  25   1   2      803.14     1026.38    151.55 o 
  27   1   2       50.45      258.03    185.17 o 
  29   1   2       27.82      829.04    529.05 o 
  31   1   2      344.55      358.26    259.49 o 
 -32   2   2      215.58      210.18    121.30 o 
 -30   2   2        6.29      184.28     85.23 o 
 -28   2   2        4.47        7.01     48.02 o 
 -26   2   2        2.88       59.48     43.85 o 
 -24   2   2       19.43       19.62     31.40 o 
 -22   2   2     1354.68     1808.70    400.77 o 
 -20   2   2       82.55       96.20     35.19 o 
 -18   2   2     1471.25     1512.28    121.76 o 
 -16   2   2      668.49      679.75     42.41 o 
 -14   2   2      792.00      761.01     53.51 o 
 -12   2   2      904.78     1138.85     55.99 o 
 -10   2   2     9452.02     8580.58    424.61 o 
  -8   2   2     6153.27     6153.05    286.55 o 
  -6   2   2     1620.32     1462.36     59.44 o 
  -4   2   2     2264.46     2057.37     64.17 o 
  -2   2   2      794.20      688.51     52.94 o 
   0   2   2      100.23      111.11     13.67 o 
   2   2   2        3.36       -5.19     22.59 o 
   4   2   2     3314.16     2543.25    117.20 o 
   6   2   2     2877.88     2906.50    115.70 o 
   8   2   2     6198.03     6422.29    305.84 o 
  10   2   2     8843.76     7511.59    385.98 o 
  12   2   2     3881.05     3891.27    200.53 o 
  14   2   2      900.85      987.58     57.32 o 
  16   2   2      778.68      731.67     51.11 o 
  18   2   2        8.56        4.21     14.09 o 
  20   2   2     3733.47     3936.46    325.00 o 
  22   2   2      847.40      745.10     92.00 o 
  24   2   2       45.09       46.02     36.14 o 
  26   2   2      252.00      406.20     96.76 o 
  28   2   2     1034.18     1084.05    192.95 o 
  30   2   2      159.82      256.84    117.71 o 
 -29   3   2       11.29       87.86     86.69 o 
 -27   3   2      151.74      122.01     56.26 o 
 -25   3   2        7.58       55.23     35.27 o 
 -23   3   2        1.41        3.36     24.28 o 
 -21   3   2      928.08      915.38     94.27 o 
 -19   3   2      913.19      840.00     83.61 o 
 -17   3   2      491.83      529.94     46.15 o 
 -15   3   2        0.27       39.22     16.39 o 
 -13   3   2        1.97        8.82     12.59 o 
 -11   3   2       96.57      162.91     17.76 o 
  -9   3   2     2245.53     2199.18    170.60 o 
  -7   3   2     3006.61     2829.66    197.20 o 
  -5   3   2     1791.74     1848.23    144.84 o 
  -3   3   2     1463.91     1176.73    106.61 o 
  -1   3   2     4596.03     3827.24    257.25 o 
   1   3   2      173.91      264.37     43.89 o 
   3   3   2     1540.54     1246.21    101.74 o 
   5   3   2        8.66       18.97     12.27 o 
   7   3   2     3211.25     2770.03    190.00 o 
   9   3   2        3.00      -10.92     16.00 o 
  11   3   2      546.71      521.81     38.34 o 
  13   3   2      711.11      696.22     52.32 o 
  15   3   2      178.45      397.25     76.61 o 
  17   3   2      220.29      197.25     29.00 o 
  19   3   2      385.41      386.31     43.09 o 
  21   3   2      133.57      169.29     36.79 o 
  23   3   2        5.45        7.95     28.36 o 
  25   3   2      270.48      260.63     80.32 o 
  27   3   2     1663.64     1659.97    249.95 o 
  29   3   2      293.24      173.71    135.67 o 
 -28   4   2      192.94      251.95    231.85 o 
 -26   4   2        0.84       92.87     49.06 o 
 -24   4   2       71.33      143.59     55.83 o 
 -22   4   2       52.67       32.21     26.87 o 
 -20   4   2       21.13       25.33     30.52 o 
 -18   4   2        9.86       65.77     25.82 o 
 -16   4   2       45.24       41.38     38.53 o 
 -14   4   2      104.07       72.84     41.02 o 
 -12   4   2     1040.43      838.90     94.90 o 
 -10   4   2     1034.64      911.18    156.34 o 
  -8   4   2      243.70      231.91     20.39 o 
  -6   4   2        5.06        3.08     10.14 o 
  -4   4   2      315.10      310.87     27.52 o 
  -2   4   2      153.83      160.92     39.30 o 
   0   4   2      365.53      365.22     47.31 o 
   2   4   2     2351.93     2049.84    164.91 o 
   4   4   2        0.19        4.27     16.59 o 
   6   4   2       19.70       34.99     16.85 o 
   8   4   2      221.98      191.98     27.70 o 
  10   4   2      796.74      881.13     82.51 o 
  12   4   2       59.42       12.66     32.63 o 
  14   4   2      142.39      197.69     46.06 o 
  16   4   2      340.22      418.10     76.21 o 
  18   4   2        0.88      -31.09     36.92 o 
  20   4   2        2.19       30.19     26.26 o 
  22   4   2       67.34      105.84     35.20 o 
  24   4   2      177.14      180.09     47.76 o 
  26   4   2       12.56       64.60     85.42 o 
 -25   5   2       12.18       99.78    171.56 o 
 -23   5   2       44.54      -12.76     39.37 o 
 -21   5   2      164.37       90.15     45.38 o 
 -19   5   2       11.11        8.04     30.48 o 
 -17   5   2      503.72      555.86    113.80 o 
 -15   5   2      185.53      290.10     57.34 o 
 -13   5   2        5.92      -49.75     49.75 o 
 -11   5   2       31.72        8.86     41.51 o 
  -9   5   2      167.25      138.63     25.59 o 
  -7   5   2     4617.25     4605.02    356.41 o 
  -5   5   2        9.98       20.75     52.10 o 
  -3   5   2     1118.12     1408.04    296.45 o 
  -1   5   2      471.43      452.15     94.12 o 
   1   5   2     2972.27     3110.03    440.04 o 
   3   5   2      587.02      818.77     93.50 o 
   5   5   2      165.44      201.58     60.60 o 
   7   5   2      502.32      613.70     80.53 o 
   9   5   2      744.96      789.00    120.08 o 
  11   5   2       13.77       17.49     19.07 o 
  13   5   2       33.43       17.73     33.80 o 
  15   5   2      533.56      396.38     77.09 o 
  17   5   2       21.94       33.96     35.02 o 
  19   5   2       50.85       40.46     49.66 o 
  21   5   2       42.11       92.08     52.82 o 
  23   5   2       38.22       -2.32     38.97 o 
 -22   6   2        3.88      147.15    191.65 o 
 -20   6   2       27.40       59.58    135.67 o 
 -18   6   2        0.03       20.82     94.03 o 
 -16   6   2      231.27      319.19    100.11 o 
 -14   6   2      302.50      410.57    118.39 o 
 -12   6   2        5.22       33.59     36.49 o 
 -10   6   2       52.51       33.70     36.73 o 
  -8   6   2      303.87      432.63    169.48 o 
  -6   6   2     2157.55     2608.38    603.30 o 
  -4   6   2      581.84      931.60    204.12 o 
  -2   6   2      256.56      252.26     89.85 o 
   0   6   2      926.85     1397.56    263.88 o 
   2   6   2        0.05        0.72     40.97 o 
   4   6   2      131.01        8.35     41.68 o 
   6   6   2        3.85      -13.66     52.76 o 
   8   6   2     1507.16     1670.78    222.08 o 
  10   6   2      172.88      171.32     65.42 o 
  12   6   2       51.23       70.10     47.53 o 
  14   6   2       23.62      -23.84     39.86 o 
  16   6   2       37.45      173.84     67.15 o 
  18   6   2        0.20      127.05    144.28 o 
  20   6   2       15.95      237.59    165.10 o 
 -13   7   2       60.76       21.53    142.13 o 
 -11   7   2       50.12       -7.90    106.24 o 
  -9   7   2        1.47      -38.50     50.81 o 
  -7   7   2      219.01      183.02     73.66 o 
  -5   7   2       46.39      166.15     74.41 o 
  -3   7   2       82.43       94.42     77.77 o 
  -1   7   2      179.67      188.95     96.43 o 
   1   7   2       61.10      124.44    101.57 o 
   3   7   2      165.18      108.21     78.90 o 
   5   7   2      262.55      321.26    122.33 o 
   7   7   2      242.07      335.10     92.39 o 
   9   7   2       40.05       -5.74    101.93 o 
  11   7   2      103.36       15.79    108.39 o 
  13   7   2      127.25       -9.33    104.08 o 
  15   7   2        1.49       30.87    124.90 o 
 -33   1   3       32.11      127.44    103.02 o 
 -31   1   3      106.92      185.13     90.96 o 
 -29   1   3       25.30       29.11     85.86 o 
 -27   1   3      334.07      406.24    126.33 o 
 -25   1   3      324.42      470.04    110.79 o 
 -23   1   3     1504.82     1730.48    255.93 o 
 -21   1   3      763.11      745.73    123.05 o 
 -19   1   3     2199.94     1843.94    120.23 o 
 -17   1   3     1064.27      891.89     56.06 o 
 -15   1   3       14.18       15.05     11.43 o 
 -13   1   3      511.26      489.29     29.28 o 
 -11   1   3     5730.21     5342.68    277.41 o 
  -9   1   3     9423.16     9691.03    469.63 o 
  -7   1   3     3999.51     4292.79    232.74 o 
  -5   1   3    15537.29    14248.89    759.43 o 
  -3   1   3        5.11      156.73     25.76 o 
  -1   1   3      850.01      617.02     33.06 o 
   1   1   3      368.48      245.29     72.50 o 
   3   1   3     2475.19     2038.63    158.34 o 
   5   1   3    92606.16    88755.59   6963.64 o 
   7   1   3     2364.47     2425.93    240.12 o 
   9   1   3       29.07       28.90     12.33 o 
  11   1   3     4252.15     4647.06    197.26 o 
  13   1   3    18519.69    19140.17   1057.16 o 
  15   1   3     1400.12     1196.99     54.15 o 
  17   1   3       29.59       73.14     21.22 o 
  19   1   3      526.71      444.71     35.98 o 
  21   1   3      249.46      224.33     24.80 o 
  23   1   3       32.27        8.31     21.27 o 
  25   1   3      514.84      595.24    112.42 o 
  27   1   3      632.25      718.39    149.05 o 
  29   1   3       39.53      -62.20     80.70 o 
 -32   2   3       12.97      122.78    113.09 o 
 -30   2   3      101.31      191.14     95.52 o 
 -28   2   3      386.06      409.16    100.05 o 
 -26   2   3        5.41      303.16    175.84 o 
 -24   2   3      130.66      443.38    160.34 o 
 -22   2   3     1654.85     1597.98    161.71 o 
 -20   2   3     1175.73     1477.46    148.68 o 
 -18   2   3       33.94       83.50     49.90 o 
 -16   2   3     1399.00     1491.47     89.18 o 
 -14   2   3      658.03      646.48     37.07 o 
 -12   2   3     6695.95     6900.75    346.86 o 
 -10   2   3     1596.99     1584.17     82.66 o 
  -8   2   3     4082.59     4006.44    203.15 o 
  -6   2   3     7739.77     7472.80    438.09 o 
  -4   2   3      462.60      383.33     21.46 o 
  -2   2   3     5109.65     4041.87    242.23 o 
   0   2   3        3.40       -6.31     10.36 o 
   2   2   3     5457.70     3981.18    235.33 o 
   4   2   3     2500.32     2022.84    161.50 o 
   6   2   3     1894.64     2081.70    160.46 o 
   8   2   3      250.54      211.82     17.44 o 
  10   2   3      873.16      846.92     46.00 o 
  12   2   3     2427.05     2437.46    121.05 o 
  14   2   3      198.45      269.62     24.46 o 
  16   2   3       37.41      108.34     34.34 o 
  18   2   3       64.20       48.50     17.66 o 
  20   2   3       67.02      144.82     46.86 o 
  22   2   3      787.03     1037.38    123.12 o 
  24   2   3      525.31      705.80    113.74 o 
  26   2   3       34.86       33.45     55.56 o 
  28   2   3        0.64       78.81     78.60 o 
  30   2   3      110.08      119.09     97.71 o 
 -31   3   3        5.96      -12.92    127.05 o 
 -29   3   3      167.91      148.64     70.84 o 
 -27   3   3       92.22      164.59     63.43 o 
 -25   3   3      317.96      361.55     92.17 o 
 -23   3   3       40.49       13.49     26.00 o 
 -21   3   3       31.58       21.97     28.88 o 
 -19   3   3       74.74       97.32     42.47 o 
 -17   3   3        8.32        4.08     21.03 o 
 -15   3   3      115.36      158.67     29.65 o 
 -13   3   3       45.23       46.68     14.36 o 
 -11   3   3      438.82      412.84     26.94 o 
  -9   3   3       30.86       43.89     17.60 o 
  -7   3   3      158.19      212.35     24.87 o 
  -5   3   3      708.02      672.55     49.76 o 
  -3   3   3     5540.48     4790.47    326.16 o 
  -1   3   3     1505.17     1334.18     86.39 o 
   1   3   3       58.84       84.21     22.57 o 
   3   3   3      119.81      167.77     20.37 o 
   5   3   3     1391.49     1211.26     70.81 o 
   7   3   3     3045.92     3600.81    208.43 o 
   9   3   3     4361.82     3648.08    307.91 o 
  11   3   3     1067.70      994.31     53.61 o 
  13   3   3     4602.30     4068.96    260.91 o 
  15   3   3      993.30      996.72     76.74 o 
  17   3   3      175.88      160.82     29.15 o 
  19   3   3      168.01      255.71     37.12 o 
  21   3   3        1.62      -13.14     18.94 o 
  23   3   3      561.17      687.62     83.74 o 
  25   3   3      191.06      142.57     46.69 o 
  27   3   3      336.99      335.66    104.43 o 
  29   3   3       96.83       78.24    106.95 o 
 -28   4   3       12.93      307.94    257.69 o 
 -26   4   3        8.24       46.32     46.73 o 
 -24   4   3        3.13       49.77     49.63 o 
 -22   4   3       14.86       16.36     23.68 o 
 -20   4   3       27.42       22.43     29.34 o 
 -18   4   3        5.63       64.53     24.72 o 
 -16   4   3     3264.87     2850.61    440.73 o 
 -14   4   3       43.64       16.29     31.42 o 
 -12   4   3       86.36      111.98     34.49 o 
 -10   4   3      432.01      473.86     82.06 o 
  -8   4   3        3.47       12.48     12.30 o 
  -6   4   3       15.20       37.27     10.87 o 
  -4   4   3      247.27      266.80     23.50 o 
  -2   4   3      509.21      384.95     44.12 o 
   0   4   3     1521.15     1265.51    114.01 o 
   2   4   3     1656.82     1652.54    134.51 o 
   4   4   3      272.69      292.23     32.47 o 
   6   4   3      795.35      867.60     61.28 o 
   8   4   3      338.57      313.97     38.85 o 
  10   4   3       59.52       34.13     19.35 o 
  12   4   3        0.98       -6.42     14.25 o 
  14   4   3     6917.37     7091.47    681.20 o 
  16   4   3      110.06       42.06     32.53 o 
  18   4   3      645.92      536.74     84.19 o 
  20   4   3      523.63      588.74     77.01 o 
  22   4   3      144.00      153.90     40.70 o 
  24   4   3        5.93       31.13     30.11 o 
  26   4   3      149.65      107.70     64.46 o 
 -25   5   3        1.13      142.84    198.83 o 
 -23   5   3       14.61       51.55     67.48 o 
 -21   5   3      296.09      417.15     84.63 o 
 -19   5   3      433.32      424.43     78.31 o 
 -17   5   3       83.63       28.94    122.03 o 
 -15   5   3        0.47      -38.34     39.15 o 
 -13   5   3      434.89      417.42     95.47 o 
 -11   5   3        3.78      -13.06     32.28 o 
  -9   5   3      232.04      173.76     46.98 o 
  -7   5   3      888.29      833.38    126.40 o 
  -5   5   3        0.61       -3.48     15.74 o 
  -3   5   3       15.30       30.26     41.56 o 
  -1   5   3      631.44      609.16    111.54 o 
   1   5   3      419.72      477.81     98.46 o 
   3   5   3       20.06       41.94     26.77 o 
   5   5   3      153.06      249.20     43.34 o 
   7   5   3     2534.98     2494.63    281.64 o 
   9   5   3     1539.74     1592.12    141.72 o 
  11   5   3       30.34       77.45     63.38 o 
  13   5   3     1028.12      931.27     91.01 o 
  15   5   3      159.56       73.23     41.14 o 
  17   5   3       99.31      110.57     44.44 o 
  19   5   3      430.81      540.53    106.10 o 
  21   5   3      105.92      108.61     53.39 o 
  23   5   3      452.15      573.83    138.97 o 
 -22   6   3        0.04      603.68    377.57 o 
 -20   6   3      299.88      478.78    302.20 o 
 -18   6   3      561.15     1092.50    403.41 o 
 -16   6   3      690.59      891.41    130.51 o 
 -14   6   3       31.37       90.37     45.01 o 
 -12   6   3      685.45      895.01    226.35 o 
 -10   6   3      339.32      511.07     91.41 o 
  -8   6   3       55.48      392.31    282.30 o 
  -6   6   3      463.85      518.82    101.82 o 
  -4   6   3      625.88      626.91    149.68 o 
  -2   6   3      974.67     1288.50    246.50 o 
   0   6   3      151.96      219.83     99.78 o 
   2   6   3        0.88      119.40     76.45 o 
   4   6   3      321.66      477.35    220.37 o 
   6   6   3      557.79      457.25    114.55 o 
   8   6   3      173.92      102.37     59.33 o 
  10   6   3       27.06       94.28     46.74 o 
  12   6   3        0.38        9.11     39.40 o 
  14   6   3        6.66        7.92     38.23 o 
  16   6   3        2.22       45.70     59.22 o 
  18   6   3      311.28      412.74    231.85 o 
 -13   7   3      619.16     1457.15    680.48 o 
 -11   7   3      344.38      648.18    432.12 o 
  -9   7   3      128.58      166.08     76.93 o 
  -7   7   3       24.65      -52.73     52.73 o 
  -5   7   3        3.66        6.86     59.31 o 
  -3   7   3        0.83       15.13     58.79 o 
  -1   7   3       55.70       41.84    104.08 o 
   1   7   3       82.08       35.30     63.39 o 
   3   7   3        8.80       10.79     54.79 o 
   5   7   3       96.38       62.31     73.30 o 
   7   7   3       42.13       29.51     46.02 o 
   9   7   3        3.85       57.42    105.52 o 
  11   7   3      175.37      475.19    234.01 o 
  13   7   3       79.55      174.43    147.87 o 
  15   7   3      268.63      339.52    248.36 o 
 -32   0   4      169.19      209.60    144.28 o 
 -30   0   4      227.96      113.41    128.49 o 
 -28   0   4     2711.06     3666.56    981.96 o 
 -26   0   4     1828.61     1643.78    382.59 o 
 -24   0   4     1363.46     1622.24    355.31 o 
 -22   0   4      311.03      373.26    115.57 o 
 -20   0   4     2814.51     3127.79    273.82 o 
 -18   0   4     2413.49     2127.46    184.27 o 
 -16   0   4      177.44      176.23     24.22 o 
 -14   0   4     5608.36     4806.14    329.63 o 
 -12   0   4     6527.17     5336.48    588.34 o 
 -10   0   4     6263.36     4672.19    348.19 o 
  -8   0   4     3540.14     2577.25    146.50 o 
  -6   0   4    14391.99    11420.60    754.70 o 
  -4   0   4     7081.56     4700.50    226.27 o 
  -2   0   4     7190.55     6174.17    592.55 o 
   0   0   4     5857.03     7031.20    200.81 o 
   2   0   4     5624.65     6044.25    318.59 o 
   4   0   4    12501.33    16588.76    804.40 o 
   6   0   4    11092.28    11734.98    362.37 o 
   8   0   4    18323.68    19950.67   2326.50 o 
  10   0   4       13.44        6.81      6.56 o 
  12   0   4      119.50      106.79     14.08 o 
  14   0   4       49.91       32.29     12.09 o 
  16   0   4     1083.04      972.74     63.57 o 
  18   0   4     1103.51     1049.90     73.47 o 
  20   0   4        2.02      -18.36     18.36 o 
  22   0   4      140.05       92.91     25.95 o 
  24   0   4        6.87       69.58     49.17 o 
  26   0   4       28.05       50.74     52.53 o 
  28   0   4      479.26      643.42    176.92 o 
 -33   1   4       21.68      203.88    131.89 o 
 -31   1   4       35.25       39.70     64.07 o 
 -29   1   4       33.10       13.52     55.58 o 
 -27   1   4       14.25      105.30     61.87 o 
 -25   1   4     1176.50     1215.93    214.01 o 
 -23   1   4     5221.83     5709.37    887.76 o 
 -21   1   4       64.42      103.79     43.97 o 
 -19   1   4      323.91      327.01     33.39 o 
 -17   1   4        8.87      -16.25     16.25 o 
 -15   1   4      793.43      766.02     48.08 o 
 -13   1   4     1064.76      904.19     46.60 o 
 -11   1   4     3671.07     3340.54    148.50 o 
  -9   1   4     1522.38     1423.35     59.64 o 
  -7   1   4      923.65      970.11     50.24 o 
  -5   1   4     5165.05     4940.13    289.95 o 
  -3   1   4    10341.01     9794.49    496.40 o 
  -1   1   4     1441.28     1276.64     82.73 o 
   1   1   4    54789.69    47663.76   4859.87 o 
   3   1   4     4561.59     3906.21    217.13 o 
   5   1   4      271.93      207.46     23.69 o 
   7   1   4    20117.27    22762.52   1378.69 o 
   9   1   4    14430.95    15017.31    811.23 o 
  11   1   4      183.28      179.87     21.94 o 
  13   1   4     3622.39     3575.25    155.84 o 
  15   1   4     8875.08     9156.54    439.16 o 
  17   1   4       25.37       22.67     10.20 o 
  19   1   4       39.09       22.59     16.14 o 
  21   1   4        8.42       12.11     13.03 o 
  23   1   4       16.87       13.17     22.23 o 
  25   1   4      467.00      740.57    121.46 o 
  27   1   4        6.58       -3.79     41.79 o 
  29   1   4      345.81      779.97    257.78 o 
 -32   2   4      106.67      174.83    155.05 o 
 -30   2   4       24.86      124.89     69.55 o 
 -28   2   4      155.75      241.89     79.63 o 
 -26   2   4      456.12      607.48    108.74 o 
 -24   2   4     1043.08     1140.29    137.36 o 
 -22   2   4     1876.96     2090.95    239.40 o 
 -20   2   4     1273.82     1666.88    183.53 o 
 -18   2   4      163.84      166.42     24.73 o 
 -16   2   4       96.74      147.42     20.43 o 
 -14   2   4      774.17      808.65     43.29 o 
 -12   2   4      418.62      431.07     26.21 o 
 -10   2   4      298.89      423.56     24.12 o 
  -8   2   4     3773.12     3990.63    231.48 o 
  -6   2   4     6534.69     5631.18    310.50 o 
  -4   2   4     1982.84     1593.99     74.94 o 
  -2   2   4     5699.60     4619.75    420.12 o 
   0   2   4     5792.87     4266.54    487.78 o 
   2   2   4     2332.72     2069.10    105.06 o 
   4   2   4       12.97       14.02     10.45 o 
   6   2   4    11419.68    11663.48    692.43 o 
   8   2   4      135.69      117.95     13.82 o 
  10   2   4     9995.16     8768.62    459.55 o 
  12   2   4      635.82      744.93     57.77 o 
  14   2   4       93.45       94.99     17.09 o 
  16   2   4      321.06      318.98     28.99 o 
  18   2   4        7.41       24.99     14.59 o 
  20   2   4       69.45      223.76     53.26 o 
  22   2   4     2030.95     2112.40    157.58 o 
  24   2   4       57.80      205.80    155.10 o 
  26   2   4      140.93      231.28     74.65 o 
  28   2   4       60.30       36.41     59.36 o 
  30   2   4       99.25      181.19    106.41 o 
 -31   3   4       33.19      134.23    193.09 o 
 -29   3   4       35.00       72.60     67.03 o 
 -27   3   4      208.42      213.64    112.96 o 
 -25   3   4      201.48      176.67     47.64 o 
 -23   3   4      141.23      136.21     44.86 o 
 -21   3   4      605.41      560.26     83.28 o 
 -19   3   4     2059.97     1924.87    152.47 o 
 -17   3   4        0.06        2.23     22.69 o 
 -15   3   4      103.02      124.38     19.22 o 
 -13   3   4      745.87      680.27     62.19 o 
 -11   3   4       91.97      127.02     29.15 o 
  -9   3   4      556.13      607.59     47.19 o 
  -7   3   4     1015.69      984.81     67.83 o 
  -5   3   4     1533.68     1425.45     93.74 o 
  -3   3   4        1.98      -12.35     30.25 o 
  -1   3   4     2569.09     1978.25    120.28 o 
   1   3   4     3586.11     3580.46    236.15 o 
   3   3   4     4952.08     4422.90    288.01 o 
   5   3   4     4348.56     4058.04    233.59 o 
   7   3   4      211.10      213.13     24.30 o 
   9   3   4       78.31       92.00     22.99 o 
  11   3   4     1982.73     2156.95    117.60 o 
  13   3   4       24.53       -9.96     16.40 o 
  15   3   4     1116.65     1007.99     76.70 o 
  17   3   4       42.50       55.00     21.46 o 
  19   3   4      803.18      725.43     65.66 o 
  21   3   4      312.94      383.53     54.07 o 
  23   3   4      125.43      143.89     58.43 o 
  25   3   4       24.32       46.35     31.66 o 
  27   3   4       62.56       42.24     56.71 o 
  29   3   4      231.06      163.09     84.77 o 
 -28   4   4      132.37      272.05    179.45 o 
 -26   4   4      123.91      172.21     91.69 o 
 -24   4   4      126.48      157.17     54.05 o 
 -22   4   4       15.20       -3.83     20.98 o 
 -20   4   4       19.45       14.41     19.25 o 
 -18   4   4       75.06       59.16     23.26 o 
 -16   4   4        9.01       30.85     27.52 o 
 -14   4   4        8.55       11.08     25.05 o 
 -12   4   4     1188.17     1312.61    258.80 o 
 -10   4   4       60.79       74.67     27.38 o 
  -8   4   4        6.19       16.34     18.62 o 
  -6   4   4        6.59       -5.01      7.97 o 
  -4   4   4        7.32       25.37     15.62 o 
  -2   4   4      854.93      769.07     68.96 o 
   0   4   4      741.37      709.70     66.00 o 
   2   4   4      539.21      550.21     57.10 o 
   4   4   4        1.20        6.64     14.73 o 
   6   4   4      133.70      176.57     27.13 o 
   8   4   4        5.29       12.53     19.16 o 
  10   4   4      984.34     1135.55     91.37 o 
  12   4   4      808.71      632.28     62.73 o 
  14   4   4     1486.78     1591.14    164.73 o 
  16   4   4      489.24      428.50     60.73 o 
  18   4   4      336.27      385.44     59.52 o 
  20   4   4      498.05      508.55     82.68 o 
  22   4   4       73.79       83.10     54.91 o 
  24   4   4      181.52      182.48     56.56 o 
  26   4   4       68.75      -19.38     76.81 o 
 -25   5   4       36.96      198.83    217.50 o 
 -23   5   4        1.96       48.50     38.96 o 
 -21   5   4        1.95       -4.91     35.56 o 
 -19   5   4       44.09       57.76     45.77 o 
 -17   5   4       98.45       85.90     47.35 o 
 -15   5   4        9.34      -28.31     28.31 o 
 -13   5   4       43.98        9.10     48.16 o 
 -11   5   4     1839.37     1771.77    257.39 o 
  -9   5   4        0.25      -17.91     26.96 o 
  -7   5   4       19.15        4.17     15.50 o 
  -5   5   4        4.37       29.49     27.46 o 
  -3   5   4       20.71       53.26     47.73 o 
  -1   5   4     3226.41     3797.03    585.73 o 
   1   5   4       77.44       80.73     47.42 o 
   3   5   4      163.19      221.13     44.90 o 
   5   5   4       72.26      107.71     40.95 o 
   7   5   4     2770.71     3162.34    316.04 o 
   9   5   4      545.62      750.26     93.33 o 
  11   5   4       57.28       50.01     27.47 o 
  13   5   4        0.07       -9.50     24.55 o 
  15   5   4       76.85       26.37     34.08 o 
  17   5   4       89.57       -6.22     31.93 o 
  19   5   4      258.56      424.00    128.36 o 
  21   5   4       60.91       77.78     50.44 o 
  23   5   4        2.81       10.27     48.82 o 
 -22   6   4        3.10      236.16    274.92 o 
 -20   6   4       44.55      138.54    183.04 o 
 -18   6   4      230.42      342.39    206.01 o 
 -16   6   4       59.61       56.24     37.76 o 
 -14   6   4       17.54       48.23     35.57 o 
 -12   6   4      915.31      798.22    137.05 o 
 -10   6   4      301.79      367.09     80.80 o 
  -8   6   4       58.73      111.81     48.28 o 
  -6   6   4      106.62      162.47     69.09 o 
  -4   6   4     2500.52     3267.61    444.38 o 
  -2   6   4       73.07      194.43     79.41 o 
   0   6   4      281.01      524.04    141.99 o 
   2   6   4      724.20      715.82    104.63 o 
   4   6   4      450.72      501.98    113.48 o 
   6   6   4       83.40        4.48     41.80 o 
   8   6   4        7.54       43.93     54.29 o 
  10   6   4      366.87      505.65     98.19 o 
  12   6   4        4.26       24.68     41.71 o 
  14   6   4      204.33      325.47     87.87 o 
  16   6   4       27.76      104.91     59.51 o 
  18   6   4       55.72      234.01    173.71 o 
 -13   7   4      168.64      375.41    291.43 o 
 -11   7   4        0.12       55.27    167.97 o 
  -9   7   4       28.23       28.78     47.20 o 
  -7   7   4       32.37        3.14     59.32 o 
  -5   7   4       39.45       38.34     49.38 o 
  -3   7   4      307.21      564.91    134.14 o 
  -1   7   4       46.81       12.44     60.30 o 
   1   7   4       15.71       73.72     71.28 o 
   3   7   4      195.44      241.20    108.23 o 
   5   7   4        3.28        4.01     49.76 o 
   7   7   4      165.71      360.34    195.96 o 
   9   7   4        6.32     -143.56    158.64 o 
  11   7   4        1.26     -119.87    148.59 o 
  13   7   4       35.12      134.95    157.20 o 
 -33   1   5      198.41      274.07    162.94 o 
 -31   1   5      126.38      125.90     85.03 o 
 -29   1   5        7.35       20.19     55.80 o 
 -27   1   5       70.84      208.88     84.03 o 
 -25   1   5     2342.31     2659.69    453.56 o 
 -23   1   5      323.69      522.13    130.28 o 
 -21   1   5       23.97       37.48     39.58 o 
 -19   1   5        2.90       -6.99     29.90 o 
 -17   1   5     4041.36     3874.73    266.84 o 
 -15   1   5     3463.81     3533.03    223.50 o 
 -13   1   5      182.26      161.33     20.72 o 
 -11   1   5      970.13      858.03     42.67 o 
  -9   1   5      443.37      375.08     47.13 o 
  -7   1   5      215.73      218.67     26.71 o 
  -5   1   5      447.01      676.91    102.83 o 
  -3   1   5     1788.37     1685.23     48.45 o 
  -1   1   5     8471.62     8404.60    498.29 o 
   1   1   5     7632.46     8500.48    378.59 o 
   3   1   5    17533.32    14280.00    911.57 o 
   5   1   5    27318.33    26569.43   1485.27 o 
   7   1   5     3414.53     3318.47    176.91 o 
   9   1   5     1002.50     1114.10     44.25 o 
  11   1   5     2163.80     2144.68     99.33 o 
  13   1   5      124.00      152.92     23.92 o 
  15   1   5     2342.80     2379.30    112.60 o 
  17   1   5     3922.14     3584.78    305.86 o 
  19   1   5      956.71      842.12     51.09 o 
  21   1   5        1.21        6.70     13.72 o 
  23   1   5     1506.21     1314.60    241.08 o 
  25   1   5      278.55      400.92     72.78 o 
  27   1   5      749.26     1135.07    198.55 o 
  29   1   5      107.76      356.75    207.45 o 
 -32   2   5       31.77      200.56    145.15 o 
 -30   2   5       37.57       78.48     61.77 o 
 -28   2   5      273.83      401.63     95.39 o 
 -26   2   5      129.09      359.32     78.62 o 
 -24   2   5      803.78     1181.73    149.81 o 
 -22   2   5     1659.62     1779.42    206.07 o 
 -20   2   5      103.97      415.57    173.07 o 
 -18   2   5       54.07       77.88     26.53 o 
 -16   2   5     1354.62     1317.57     94.16 o 
 -14   2   5      346.64      412.89     34.28 o 
 -12   2   5      229.33      253.94     19.19 o 
 -10   2   5     1601.25     1710.78     71.84 o 
  -8   2   5      860.02     1168.83     51.15 o 
  -6   2   5      133.63      132.25     17.40 o 
  -4   2   5     5727.88     4659.53    239.36 o 
  -2   2   5     4178.55     3083.21    142.72 o 
   0   2   5       78.16      111.22     20.20 o 
   2   2   5      181.11      180.34     30.31 o 
   4   2   5     6520.42     6006.70    431.03 o 
   6   2   5     1034.34     1024.61     65.17 o 
   8   2   5    16873.42    17569.86   1091.27 o 
  10   2   5      125.12      128.46     40.55 o 
  12   2   5     1196.54     1002.36     57.21 o 
  14   2   5      155.94      171.47     41.00 o 
  16   2   5     4046.45     3859.00    232.65 o 
  18   2   5     1685.93     1463.23     93.70 o 
  20   2   5      892.43      876.35    107.98 o 
  22   2   5        0.02        6.15     16.32 o 
  24   2   5       24.42       28.03     33.48 o 
  26   2   5      374.21      510.42    127.32 o 
  28   2   5      407.95      298.14    128.13 o 
  30   2   5      411.70      389.77    217.50 o 
 -31   3   5        2.44      135.67    168.68 o 
 -29   3   5        7.83      147.56    213.19 o 
 -27   3   5      317.38      479.46     98.73 o 
 -25   3   5        8.17       44.93     36.83 o 
 -23   3   5       24.45        7.53     22.37 o 
 -21   3   5       20.89       11.67     47.02 o 
 -19   3   5       24.83        3.88     17.32 o 
 -17   3   5      404.77      403.11     45.28 o 
 -15   3   5       99.90      126.83     30.63 o 
 -13   3   5     4004.81     3862.72    199.09 o 
 -11   3   5      247.28      201.29     17.45 o 
  -9   3   5      482.61      534.33     46.58 o 
  -7   3   5      225.18      260.60     30.07 o 
  -5   3   5      260.96      270.68     38.48 o 
  -3   3   5     2251.80     1802.97    139.31 o 
  -1   3   5      791.44      703.55     53.21 o 
   1   3   5     4688.77     3908.49    256.77 o 
   3   3   5      511.81      490.60     37.00 o 
   5   3   5     1121.27     1004.94     64.03 o 
   7   3   5     2491.62     2163.15    136.64 o 
   9   3   5     1168.88     1334.38     78.62 o 
  11   3   5      374.23      412.68     30.78 o 
  13   3   5        8.35       25.92     15.16 o 
  15   3   5     7132.67     6901.25    500.79 o 
  17   3   5      892.18      869.66     83.71 o 
  19   3   5       73.12       93.97     40.11 o 
  21   3   5       41.76       52.35     33.67 o 
  23   3   5       80.88       67.65     32.66 o 
  25   3   5      131.75       99.87     42.76 o 
  27   3   5      214.51      231.35    103.36 o 
  29   3   5      266.74      193.09    121.31 o 
 -28   4   5       14.68      121.31    134.95 o 
 -26   4   5       11.53       54.82     51.50 o 
 -24   4   5      137.16      262.90     94.78 o 
 -22   4   5        0.37       12.06     31.12 o 
 -20   4   5       59.73       46.63     20.54 o 
 -18   4   5     2607.27     2891.11    224.67 o 
 -16   4   5      608.04      639.50    101.87 o 
 -14   4   5      106.78      103.56     43.02 o 
 -12   4   5        0.00      -10.48     20.95 o 
 -10   4   5      717.43      690.63     98.49 o 
  -8   4   5        1.58       36.15     24.72 o 
  -6   4   5     1196.97     1218.96     70.11 o 
  -4   4   5      107.29      168.26     28.74 o 
  -2   4   5      310.43      369.01     46.03 o 
   0   4   5       35.28       13.15     18.45 o 
   2   4   5     3267.84     3042.21    249.77 o 
   4   4   5      335.42      338.79     35.89 o 
   6   4   5     1897.46     1824.60    142.44 o 
   8   4   5     5642.73     6303.48    515.48 o 
  10   4   5     5039.85     5370.96    400.35 o 
  12   4   5     2455.91     2373.37    173.74 o 
  14   4   5       28.71        6.63     33.98 o 
  16   4   5     3344.16     3371.02    381.03 o 
  18   4   5     1007.79     1152.77    118.37 o 
  20   4   5     1902.72     1987.27    208.58 o 
  22   4   5      429.57      560.09     80.13 o 
  24   4   5       26.67       52.98     40.38 o 
  26   4   5        0.07       52.26     43.75 o 
 -25   5   5       27.93      194.53    186.63 o 
 -23   5   5      219.69      213.91    203.86 o 
 -21   5   5       79.59       98.04     65.04 o 
 -19   5   5      363.84      422.65    101.65 o 
 -17   5   5       88.89       54.48     78.32 o 
 -15   5   5      267.28      286.06     53.69 o 
 -13   5   5      430.32      478.14    121.33 o 
 -11   5   5       39.75       -5.11     25.48 o 
  -9   5   5      995.86      819.78    128.42 o 
  -7   5   5     1791.23     1908.39    246.62 o 
  -5   5   5      832.35      897.59     50.71 o 
  -3   5   5      317.13      380.29    114.85 o 
  -1   5   5       47.97       71.47     49.74 o 
   1   5   5      733.73      646.54    200.63 o 
   3   5   5       16.38      -15.37     38.00 o 
   5   5   5      719.70      851.79    102.91 o 
   7   5   5      284.45      345.79     55.31 o 
   9   5   5       63.89       33.74     28.60 o 
  11   5   5       15.11       78.79     51.55 o 
  13   5   5      304.21      486.46     76.15 o 
  15   5   5      363.71      378.63     81.91 o 
  17   5   5      171.81      216.80     66.34 o 
  19   5   5      230.01      170.88     60.37 o 
  21   5   5      265.08      158.35     86.50 o 
  23   5   5        0.07       -5.35     44.81 o 
 -20   6   5        2.97       17.95    144.28 o 
 -18   6   5       43.39      141.41    144.28 o 
 -16   6   5        0.55       31.92     34.38 o 
 -14   6   5      142.12      121.57     43.33 o 
 -12   6   5       16.46       15.38     45.95 o 
 -10   6   5      285.33      298.32     70.59 o 
  -8   6   5        0.00      -28.09     40.46 o 
  -6   6   5     1544.14     2003.69    379.39 o 
  -4   6   5      853.30     1043.30    175.10 o 
  -2   6   5        2.15       35.37     50.69 o 
   0   6   5       82.07      345.47    292.87 o 
   2   6   5       75.02      143.86     68.91 o 
   4   6   5        4.07      200.03    234.01 o 
   6   6   5        6.46      -56.90     56.90 o 
   8   6   5       17.14       -2.10     55.63 o 
  10   6   5      100.02      192.34     67.13 o 
  12   6   5      127.66      116.20     55.49 o 
  14   6   5       77.79        7.59     42.79 o 
  16   6   5        2.44       45.73     52.84 o 
 -11   7   5      161.88      328.04    228.98 o 
  -9   7   5      233.59      237.52     85.18 o 
  -7   7   5       28.19       50.20     56.29 o 
  -5   7   5       71.94       68.47     55.39 o 
  -3   7   5       25.78      102.50     65.18 o 
  -1   7   5        4.74      -82.55    115.57 o 
   1   7   5        0.76      -43.59     63.19 o 
   3   7   5        1.32      189.54     99.42 o 
   5   7   5        1.84      -17.23     67.11 o 
   7   7   5       62.42       87.57    119.16 o 
   9   7   5      136.52      165.81    137.82 o 
  11   7   5       44.10       71.06    109.11 o 
  13   7   5      102.72      309.37    219.65 o 
 -32   0   6      206.54       73.93    129.21 o 
 -30   0   6      214.80      226.83    158.64 o 
 -28   0   6       36.86       81.11     85.42 o 
 -26   0   6      752.95      985.55    259.13 o 
 -24   0   6      343.94      462.27    146.43 o 
 -22   0   6     1261.46     1481.55    300.76 o 
 -20   0   6      602.83      688.38    155.05 o 
 -18   0   6     8944.73     9157.08    843.18 o 
 -16   0   6    12580.27    11544.50   1043.56 o 
 -14   0   6       86.99       20.14     19.13 o 
 -12   0   6     5435.20     5300.98    354.07 o 
 -10   0   6     7522.02     6218.79    467.26 o 
  -8   0   6     1215.16      852.55     55.13 o 
  -6   0   6    11724.32     9405.46    649.55 o 
  -4   0   6   134139.11   113194.56  21393.52 o 
   0   0   6    11282.90    13487.47    557.24 o 
   2   0   6    31741.93    40399.53   2041.21 o 
   4   0   6    75498.79    80625.28   6716.08 o 
   6   0   6      204.18      445.06     36.78 o 
   8   0   6      196.28      254.87     21.50 o 
  10   0   6     1793.48     1848.70     69.40 o 
  12   0   6      227.54      222.87     17.09 o 
  14   0   6       42.25       44.33     22.64 o 
  16   0   6       80.78       75.56     16.40 o 
  18   0   6     4245.95     3193.65    413.36 o 
  20   0   6       61.02       51.09     18.35 o 
  22   0   6        5.97       23.94     20.20 o 
  24   0   6        3.04       64.65     46.11 o 
  26   0   6      592.78      511.78    126.30 o 
  28   0   6      804.15     1243.96    432.84 o 
 -33   1   6      197.99      321.04    190.44 o 
 -31   1   6       23.69       69.41     75.93 o 
 -29   1   6       22.59      -45.03     56.91 o 
 -27   1   6      236.00      306.00     99.01 o 
 -25   1   6      104.37      175.89     68.10 o 
 -23   1   6      144.25       68.57     67.11 o 
 -21   1   6       81.40        7.80     32.80 o 
 -19   1   6      164.17      206.43     36.54 o 
 -17   1   6      959.46      929.40     89.52 o 
 -15   1   6      744.38      671.21     43.08 o 
 -13   1   6     2089.75     2148.93    113.64 o 
 -11   1   6     1703.23     1741.22    113.85 o 
  -9   1   6      459.39      457.71     43.35 o 
  -7   1   6     2509.53     2498.39    107.81 o 
  -5   1   6     5158.04     4766.70    294.15 o 
  -3   1   6      882.03      941.54     61.61 o 
  -1   1   6      840.10      742.75     52.94 o 
   1   1   6     6506.02     7091.63    398.54 o 
   3   1   6     5803.88     6265.79    384.01 o 
   5   1   6    17199.63    16947.77    640.17 o 
   7   1   6     9809.50    10103.08    521.29 o 
   9   1   6     5867.77     6182.65    227.79 o 
  11   1   6      827.98      877.34     66.98 o 
  13   1   6     4238.43     4516.25    319.84 o 
  15   1   6     1125.20     1076.20     63.29 o 
  17   1   6     1070.96      992.07     50.40 o 
  19   1   6      642.61      603.19     44.75 o 
  21   1   6      389.18      242.80     59.39 o 
  23   1   6      808.29      752.25    176.65 o 
  25   1   6        1.19      127.68     88.56 o 
  27   1   6       46.04      578.94    221.88 o 
  29   1   6        0.42        7.18     92.60 o 
 -32   2   6       15.14      187.98    132.92 o 
 -30   2   6        0.92       67.48     60.90 o 
 -28   2   6      347.21      522.78    122.08 o 
 -26   2   6      463.53      761.01    156.19 o 
 -24   2   6     1408.72     1679.53    220.42 o 
 -22   2   6        0.02      -64.24     64.24 o 
 -20   2   6     3440.79     3254.90    410.11 o 
 -18   2   6     1412.42     1417.57    173.27 o 
 -16   2   6     3052.14     3170.60    194.34 o 
 -14   2   6      318.22      333.70     30.28 o 
 -12   2   6      193.84      277.45     26.29 o 
 -10   2   6       10.19       19.49     19.15 o 
  -8   2   6      432.64      410.39     17.43 o 
  -6   2   6     2536.10     2198.75    179.43 o 
  -4   2   6     4591.79     4174.97    219.12 o 
  -2   2   6      717.28      601.19     48.49 o 
   0   2   6      468.09      428.89     35.02 o 
   2   2   6     6730.95     7080.43    818.73 o 
   4   2   6     8027.38     8062.22    736.02 o 
   6   2   6     2015.65     2129.24    108.08 o 
   8   2   6     2585.41     2578.23    164.79 o 
  10   2   6    11075.92    11771.44    633.92 o 
  12   2   6      228.24      237.16     21.16 o 
  14   2   6     2189.46     2341.15    153.94 o 
  16   2   6     1060.81      998.42     58.20 o 
  18   2   6     1615.45     1553.67     92.22 o 
  20   2   6     1168.13     1290.55     84.41 o 
  22   2   6        4.31       42.70     30.46 o 
  24   2   6      199.16      223.63     54.38 o 
  26   2   6        0.08       49.96     60.60 o 
  28   2   6       90.97       28.02     60.07 o 
 -31   3   6      129.38      681.20    444.32 o 
 -29   3   6       26.80      123.29     85.42 o 
 -27   3   6        0.00       98.67     49.30 o 
 -25   3   6      148.84      213.75     62.46 o 
 -23   3   6      463.86      380.60    139.37 o 
 -21   3   6     3080.49     3712.15    372.87 o 
 -19   3   6        0.15       53.50     31.80 o 
 -17   3   6      526.52      631.09     90.14 o 
 -15   3   6       27.61       51.56     19.89 o 
 -13   3   6     1363.28     1487.92     74.76 o 
 -11   3   6      819.82      973.92     95.32 o 
  -9   3   6     1412.26     1476.64    112.42 o 
  -7   3   6       28.77       10.51     20.63 o 
  -5   3   6     6043.35     5580.61    379.75 o 
  -3   3   6     5539.00     4715.56    278.01 o 
  -1   3   6      133.00      199.46     26.11 o 
   1   3   6     1577.94     1404.05     93.69 o 
   3   3   6      924.02      831.10     51.02 o 
   5   3   6      513.29      442.05     41.19 o 
   7   3   6      533.51      620.82     44.11 o 
   9   3   6     1396.59     1757.06    122.21 o 
  11   3   6     1550.16     1609.00    119.26 o 
  13   3   6     2209.89     1804.74    135.20 o 
  15   3   6     1275.02     1354.70    179.45 o 
  17   3   6      278.40      250.86     74.29 o 
  19   3   6       34.06       23.07     18.47 o 
  21   3   6      464.46      413.04     95.11 o 
  23   3   6      314.30      354.36     58.23 o 
  25   3   6       57.97       50.45     36.19 o 
  27   3   6        2.33       33.28     50.07 o 
 -28   4   6      316.13      335.22    254.82 o 
 -26   4   6       22.66       14.12     38.85 o 
 -24   4   6       74.27      201.18     86.85 o 
 -22   4   6       91.85       37.92     33.23 o 
 -20   4   6      517.75      488.54     59.26 o 
 -18   4   6      108.22       79.35     23.71 o 
 -16   4   6       45.66       10.13     25.67 o 
 -14   4   6      172.67      295.11     61.22 o 
 -12   4   6      663.92      501.64     64.28 o 
 -10   4   6      474.90      489.71     65.50 o 
  -8   4   6        0.77        1.06     37.30 o 
  -6   4   6        6.13       21.82     21.53 o 
  -4   4   6       77.93       83.97     23.75 o 
  -2   4   6      156.64      118.76     34.40 o 
   0   4   6     1219.19     1186.82    100.44 o 
   2   4   6     1023.89      969.21     85.81 o 
   4   4   6      116.73      194.91     29.82 o 
   6   4   6     1368.03     1446.66    113.49 o 
   8   4   6      144.97      235.71     41.66 o 
  10   4   6      736.25      703.00     64.33 o 
  12   4   6       20.24       14.52     17.67 o 
  14   4   6      415.94      528.10     71.19 o 
  16   4   6      351.60      392.35     58.56 o 
  18   4   6      200.40      233.41     52.22 o 
  20   4   6       61.92       60.20     62.79 o 
  22   4   6       27.57       38.01     43.38 o 
  24   4   6       58.83      121.18     52.42 o 
  26   4   6        2.88       81.21     50.51 o 
 -25   5   6       51.80      205.29    185.91 o 
 -23   5   6       17.95        5.02    113.41 o 
 -21   5   6      291.98      246.90     61.76 o 
 -19   5   6      211.28      189.36     65.00 o 
 -17   5   6      181.46      153.55     46.94 o 
 -15   5   6      477.45      385.85    102.78 o 
 -13   5   6      175.35      191.27     43.12 o 
 -11   5   6      103.93      355.20     88.65 o 
  -9   5   6      234.26      353.56     77.58 o 
  -7   5   6      603.12      566.77     85.90 o 
  -5   5   6     1065.88     1255.18     54.18 o 
  -3   5   6       28.45       82.42     42.33 o 
  -1   5   6      124.32      188.98     65.91 o 
   1   5   6      152.14      156.65     53.46 o 
   3   5   6     3621.43     3142.14    291.66 o 
   5   5   6      250.48      277.99     55.96 o 
   7   5   6       25.04       14.72     25.86 o 
   9   5   6      581.34      510.07     79.35 o 
  11   5   6      232.80      159.47     53.24 o 
  13   5   6      454.54      503.94    102.18 o 
  15   5   6       98.49       90.87     44.14 o 
  17   5   6      205.96      294.51     95.81 o 
  19   5   6       64.77       71.13     64.65 o 
  21   5   6        2.90       84.02     56.23 o 
  23   5   6      141.67       73.40     65.98 o 
 -20   6   6        3.18      151.46    185.91 o 
 -18   6   6        0.96       55.99    111.26 o 
 -16   6   6       78.73       55.20     36.64 o 
 -14   6   6       31.91        4.02     29.98 o 
 -12   6   6       26.35       12.86     32.20 o 
 -10   6   6       23.01       58.75     40.05 o 
  -8   6   6       99.12      120.10     50.49 o 
  -6   6   6       88.54      155.92     56.87 o 
  -4   6   6       16.83        9.69     40.69 o 
  -2   6   6      166.86      186.32     61.99 o 
   0   6   6      751.63      616.38    144.95 o 
   2   6   6     1574.44     2077.15    450.07 o 
   4   6   6       38.73      221.91    179.81 o 
   6   6   6       64.49      121.45     73.58 o 
   8   6   6        2.41      -30.29     54.37 o 
  10   6   6       23.79       82.11     82.50 o 
  12   6   6       35.83       15.77     40.21 o 
  14   6   6       80.67       50.74     51.13 o 
  16   6   6       18.97       22.48     48.82 o 
  -9   7   6       44.56      106.74     68.21 o 
  -7   7   6        6.23      -53.03     55.99 o 
  -5   7   6       56.01       75.78     56.29 o 
  -3   7   6       26.21      -47.50     52.48 o 
  -1   7   6        5.91      -14.71     48.46 o 
   1   7   6      298.41      637.16    178.48 o 
   3   7   6        0.21       55.43     62.71 o 
   5   7   6       28.85       63.09     82.19 o 
   7   7   6      183.93      227.54    137.82 o 
   9   7   6       57.21       61.01     93.31 o 
  11   7   6      150.24      323.01    184.48 o 
  13   7   6       21.78      -53.12    122.03 o 
 -33   1   7      147.71      186.63    218.21 o 
 -31   1   7      104.03      -13.69     68.71 o 
 -29   1   7       47.32       81.01     74.48 o 
 -27   1   7       92.34       97.62     66.13 o 
 -25   1   7       93.94      141.61     92.24 o 
 -23   1   7      646.58      762.95    186.99 o 
 -21   1   7      796.47      934.20    135.69 o 
 -19   1   7      496.06      518.77    137.82 o 
 -17   1   7      187.51      171.68     33.75 o 
 -15   1   7       83.45       85.18     16.17 o 
 -13   1   7       75.74       86.03     25.95 o 
 -11   1   7       10.33       40.03     17.75 o 
  -9   1   7     1009.67      861.97     42.66 o 
  -7   1   7     1230.32     1125.80     45.90 o 
  -5   1   7     8876.87     8266.50    640.52 o 
  -3   1   7    27307.34    29496.78   1360.01 o 
  -1   1   7      507.25      527.16     41.62 o 
   1   1   7       24.66        4.61      6.54 o 
   3   1   7    19047.19    20846.55    716.01 o 
   5   1   7       63.56      151.71     21.45 o 
   7   1   7      733.06      618.54     32.42 o 
   9   1   7       92.49       71.22     10.68 o 
  11   1   7     5528.01     5716.74    254.69 o 
  13   1   7     1006.62      921.58     47.30 o 
  15   1   7     1333.95     1198.98     48.15 o 
  17   1   7      110.09       57.11     23.72 o 
  19   1   7      116.23       97.34     15.64 o 
  21   1   7       10.96       21.74     14.71 o 
  23   1   7       25.48      -18.24     38.32 o 
  25   1   7       61.14       51.74     42.28 o 
  27   1   7       11.01       82.02     65.45 o 
 -32   2   7        5.42      168.21    127.41 o 
 -30   2   7       23.04      118.47    138.18 o 
 -28   2   7       80.34       59.53     50.17 o 
 -26   2   7      363.22      613.74    111.90 o 
 -24   2   7       95.15      199.88     70.85 o 
 -22   2   7        3.90        5.21     69.27 o 
 -20   2   7      155.42      213.09     59.24 o 
 -18   2   7     1362.52     1519.38    270.99 o 
 -16   2   7      596.31      666.29     65.52 o 
 -14   2   7        0.47       34.20     15.73 o 
 -12   2   7      148.52      225.21     24.76 o 
 -10   2   7        2.43        8.38     12.50 o 
  -8   2   7      334.49      404.01     28.09 o 
  -6   2   7       34.78       57.87     13.27 o 
  -4   2   7      264.10      245.76     26.17 o 
  -2   2   7     3765.46     3185.23    229.15 o 
   0   2   7     1238.00     1308.62     80.64 o 
   2   2   7      520.70      539.40     58.95 o 
   4   2   7     1832.72     1732.96    124.79 o 
   6   2   7      755.08      751.99     70.03 o 
   8   2   7      987.27      974.32     78.54 o 
  10   2   7      235.31      255.26     19.50 o 
  12   2   7     1222.16     1194.45     67.76 o 
  14   2   7      370.87      372.14     30.82 o 
  16   2   7      579.94      544.13     35.27 o 
  18   2   7     2612.62     2627.51    164.08 o 
  20   2   7       40.07       77.29     51.40 o 
  22   2   7        0.03      130.34     71.92 o 
  24   2   7      291.60      380.08     88.04 o 
  26   2   7       35.92       31.09     42.81 o 
  28   2   7      288.92      149.30    109.11 o 
 -29   3   7       20.49       -3.11     59.10 o 
 -27   3   7      656.33      954.78    204.57 o 
 -25   3   7        0.02        5.94     31.42 o 
 -23   3   7     1090.14     1180.03    146.41 o 
 -21   3   7      852.55     1547.93    273.41 o 
 -19   3   7     2608.06     2915.18    232.49 o 
 -17   3   7       66.35       52.10     28.16 o 
 -15   3   7     1261.82     1347.67     82.56 o 
 -13   3   7      127.90      132.49     26.73 o 
 -11   3   7       38.39       31.24     24.66 o 
  -9   3   7     2996.32     3221.63    207.22 o 
  -7   3   7     6331.78     6185.74    463.31 o 
  -5   3   7      576.80      449.93     41.26 o 
  -3   3   7        1.10        2.40     17.33 o 
  -1   3   7     1240.54     1392.72     81.08 o 
   1   3   7       99.16      118.96     20.97 o 
   3   3   7       59.19       43.97     17.28 o 
   5   3   7      282.66      223.04     25.42 o 
   7   3   7       63.75       58.76     19.37 o 
   9   3   7        0.22       12.92     14.15 o 
  11   3   7      361.66      450.41     70.25 o 
  13   3   7     6005.12     5443.55    307.91 o 
  15   3   7     1681.00     1574.85    108.28 o 
  17   3   7      100.39       89.59     25.44 o 
  19   3   7      107.30      110.91     44.14 o 
  21   3   7       51.31       55.52     27.84 o 
  23   3   7       88.23       68.04     36.60 o 
  25   3   7        4.18       71.53     41.27 o 
  27   3   7        0.32       81.50     60.30 o 
 -28   4   7       13.26      258.41    188.78 o 
 -26   4   7       10.73       42.01     79.27 o 
 -24   4   7       71.80       14.29     41.81 o 
 -22   4   7      214.24      107.61     86.47 o 
 -20   4   7      104.77      122.02     26.11 o 
 -18   4   7       37.53       44.67     33.87 o 
 -16   4   7     1185.38     1167.25    134.99 o 
 -14   4   7      301.73      318.91     59.60 o 
 -12   4   7      118.10      221.11     41.13 o 
 -10   4   7     2107.05     2095.79    200.60 o 
  -8   4   7      190.02      236.02     49.61 o 
  -6   4   7       18.80       60.67     55.85 o 
  -4   4   7        3.31       20.24     19.81 o 
  -2   4   7     1561.79     1235.94     88.56 o 
   0   4   7     2148.92     2052.42    177.40 o 
   2   4   7      792.91      694.28     63.44 o 
   4   4   7        0.06       21.81     19.45 o 
   6   4   7       31.93       26.36     20.31 o 
   8   4   7       23.75       17.26     20.51 o 
  10   4   7       17.96       35.66     25.31 o 
  12   4   7     4107.12     4075.57    304.60 o 
  14   4   7      109.19       33.71     26.08 o 
  16   4   7      638.82      564.07    131.93 o 
  18   4   7      700.16      494.65    111.36 o 
  20   4   7      481.19      342.40     81.64 o 
  22   4   7      194.40      225.08     70.63 o 
  24   4   7      344.18      378.48    137.09 o 
  26   4   7      244.93      202.67     72.15 o 
 -25   5   7       26.03       27.99    122.75 o 
 -23   5   7       52.89       71.06    127.77 o 
 -21   5   7       28.02      -10.28     30.91 o 
 -19   5   7      212.75      201.50     53.96 o 
 -17   5   7       80.00       12.20     28.07 o 
 -15   5   7      151.96      157.01     87.93 o 
 -13   5   7      442.39      465.36     69.34 o 
 -11   5   7      191.46      267.78     83.57 o 
  -9   5   7     1401.89     1316.91    156.75 o 
  -7   5   7      193.27      324.52     69.35 o 
  -5   5   7      408.76      407.61    103.86 o 
  -3   5   7      920.00      853.37    118.53 o 
  -1   5   7     3951.03     4246.17    601.28 o 
   1   5   7     3443.39     3596.79    490.13 o 
   3   5   7        1.19       67.73     62.32 o 
   5   5   7        5.42       -2.80     23.78 o 
   7   5   7      115.29      202.07    120.55 o 
   9   5   7      863.32      983.93    181.45 o 
  11   5   7      151.59      140.79     49.03 o 
  13   5   7      500.79      530.66    107.39 o 
  15   5   7      280.48      401.54     92.41 o 
  17   5   7       76.84      118.70     53.14 o 
  19   5   7      588.63      517.78    128.66 o 
  21   5   7       70.55       95.67     64.53 o 
  23   5   7      454.32       13.64     68.91 o 
 -20   6   7       42.51      235.44    223.24 o 
 -18   6   7        0.03      144.28    165.10 o 
 -16   6   7        6.74       25.12     44.50 o 
 -14   6   7       20.51       16.54     44.49 o 
 -12   6   7       62.36       87.25     45.24 o 
 -10   6   7       55.78       56.75     71.22 o 
  -8   6   7       42.11       48.95     42.27 o 
  -6   6   7     1661.43     1774.05    257.49 o 
  -4   6   7       56.22       28.88     71.44 o 
  -2   6   7       62.71       58.54     74.20 o 
   0   6   7     1714.99     2007.57    380.08 o 
   2   6   7      813.55     1003.16    209.40 o 
   4   6   7       69.13       57.42    144.28 o 
   6   6   7      123.36      153.25     78.96 o 
   8   6   7      226.36      435.50    126.32 o 
  10   6   7        0.87       31.66     41.44 o 
  12   6   7       69.55       58.29     47.69 o 
  14   6   7        2.25       50.78     50.34 o 
  16   6   7       75.38       64.08     65.31 o 
  -9   7   7        4.77       34.03     50.97 o 
  -7   7   7        1.64      -10.34     50.25 o 
  -5   7   7       10.02       44.37     54.51 o 
  -3   7   7      411.43      479.17    137.97 o 
  -1   7   7       70.49       10.79     47.21 o 
   1   7   7      142.96      135.84    112.34 o 
   3   7   7       22.19       54.13     67.23 o 
   5   7   7        9.17      175.86    127.05 o 
   7   7   7       15.51      335.93    163.66 o 
   9   7   7      145.12      457.24    226.11 o 
  11   7   7       54.03      162.94    122.03 o 
 -32   0   8       17.44       59.58     99.06 o 
 -30   0   8      186.05      277.07    149.30 o 
 -28   0   8        7.16       73.93     85.42 o 
 -26   0   8      599.20      766.62    256.26 o 
 -24   0   8     3238.46     3558.89    759.44 o 
 -22   0   8     1718.87     1680.39    362.49 o 
 -20   0   8       49.63       85.42     61.01 o 
 -18   0   8      187.27      239.11     36.58 o 
 -16   0   8      234.74      260.98     54.41 o 
 -14   0   8     1003.40      789.42     63.79 o 
 -12   0   8     4247.36     3770.94    284.84 o 
 -10   0   8    25968.07    23549.62   2507.42 o 
  -8   0   8    31112.73    24958.65   2540.19 o 
  -6   0   8    37708.27    31848.50   3322.99 o 
  -4   0   8    37719.75    44845.03   4760.27 o 
  -2   0   8    15818.19    18105.74   1303.57 o 
   0   0   8      504.33      864.92     32.02 o 
   2   0   8       10.27       98.32     31.97 o 
   4   0   8    14792.09    17548.08    997.50 o 
   6   0   8     5234.19     5750.27    201.78 o 
   8   0   8     8649.69     9609.72    658.21 o 
  10   0   8     1481.30     1733.74    208.38 o 
  12   0   8     2467.84     2990.17    164.52 o 
  14   0   8      457.36      464.48     38.73 o 
  16   0   8      434.24      511.78     44.27 o 
  18   0   8     2236.63     2241.31    150.14 o 
  20   0   8     2235.83     1778.91    330.50 o 
  22   0   8     1067.62     1263.12    173.72 o 
  24   0   8      251.03      284.64     80.08 o 
  26   0   8      118.97       89.73     89.01 o 
  28   0   8      204.90      238.31    155.76 o 
 -31   1   8       54.59       18.63     63.98 o 
 -29   1   8       56.01       50.59     74.20 o 
 -27   1   8       21.25       32.38     52.84 o 
 -25   1   8      565.11      712.60    139.78 o 
 -23   1   8        2.34       -1.97     35.57 o 
 -21   1   8       91.16      198.54     59.79 o 
 -19   1   8      437.01      609.69     98.72 o 
 -17   1   8        1.62        1.82     19.85 o 
 -15   1   8        0.13       -5.31     12.66 o 
 -13   1   8      943.54     1055.79     79.90 o 
 -11   1   8     2089.76     2017.95    100.65 o 
  -9   1   8      455.98      452.12     30.78 o 
  -7   1   8        5.09        4.61     17.33 o 
  -5   1   8     6767.71     7844.01    720.62 o 
  -3   1   8       91.69       96.47     19.48 o 
  -1   1   8     1247.76     1510.43     76.13 o 
   1   1   8     4497.77     5530.32    151.94 o 
   3   1   8     1648.77     1987.34     53.03 o 
   5   1   8      309.16      381.22     22.76 o 
   7   1   8      673.68      701.76     15.88 o 
   9   1   8     1376.35     1576.92     78.12 o 
  11   1   8      148.29      129.93     10.17 o 
  13   1   8     2324.25     2108.14     84.07 o 
  15   1   8     7471.11     7095.35    315.21 o 
  17   1   8      508.56      483.26     28.00 o 
  19   1   8      168.21      201.20     20.53 o 
  21   1   8     1094.98     1125.20    105.56 o 
  23   1   8        7.65       -3.56     23.58 o 
  25   1   8      116.92      125.06     51.82 o 
  27   1   8       74.49      196.08     86.21 o 
 -32   2   8       58.90      337.37    236.16 o 
 -30   2   8        7.59        6.46     46.05 o 
 -28   2   8       58.90      378.08    229.54 o 
 -26   2   8       13.69      102.05     63.59 o 
 -24   2   8      221.11      242.51     75.88 o 
 -22   2   8      214.54      286.19     75.54 o 
 -20   2   8     1402.31     1279.79    184.47 o 
 -18   2   8      257.11      521.07    221.79 o 
 -16   2   8      328.23      305.92     40.45 o 
 -14   2   8      370.28      356.18     34.90 o 
 -12   2   8     2185.45     2128.01    121.46 o 
 -10   2   8     4910.21     5157.74    287.24 o 
  -8   2   8      355.24      391.50     29.07 o 
  -6   2   8      982.03      926.57     51.75 o 
  -4   2   8      139.06      166.48     20.75 o 
  -2   2   8     3175.60     3199.52    234.41 o 
   0   2   8      198.80      221.13     30.28 o 
   2   2   8        7.02        6.64      9.87 o 
   4   2   8      776.97      815.80     72.23 o 
   6   2   8     4802.83     4367.73    204.72 o 
   8   2   8        2.10        5.77     10.86 o 
  10   2   8      886.34      889.43     51.69 o 
  12   2   8      720.08      654.18     39.07 o 
  14   2   8      323.06      328.53     24.95 o 
  16   2   8        2.46       -0.71     11.07 o 
  18   2   8      347.11      301.90     22.77 o 
  20   2   8       60.98       63.90     26.84 o 
  22   2   8      578.24      471.58     66.04 o 
  24   2   8       38.04       29.66     36.59 o 
  26   2   8        7.91       22.54     41.15 o 
  28   2   8        8.47       33.02     77.52 o 
 -29   3   8      190.88      219.65    180.89 o 
 -27   3   8       43.00       10.67     75.37 o 
 -25   3   8     1841.97     2339.74    273.61 o 
 -23   3   8       10.35       58.19     46.18 o 
 -21   3   8       11.23       32.75     24.75 o 
 -19   3   8      585.52      773.57     84.72 o 
 -17   3   8      506.12      512.50     46.36 o 
 -15   3   8       46.77       87.93     32.84 o 
 -13   3   8      273.26      307.97     19.98 o 
 -11   3   8     5308.74     5518.82    392.02 o 
  -9   3   8      265.88      276.13     35.36 o 
  -7   3   8       34.69       24.17     14.46 o 
  -5   3   8     1847.53     1757.31    120.08 o 
  -3   3   8     4189.03     4172.79    136.22 o 
  -1   3   8      749.68      755.71     52.00 o 
   1   3   8      831.54      952.22     95.01 o 
   3   3   8     1941.69     1695.07     98.27 o 
   5   3   8      183.01      238.15     28.01 o 
   7   3   8      117.25      130.29     38.02 o 
   9   3   8       50.57       46.93     17.94 o 
  11   3   8     3280.92     3463.47    188.25 o 
  13   3   8      455.54      583.69     79.04 o 
  15   3   8      393.04      409.24     48.82 o 
  17   3   8      233.31      298.44     38.54 o 
  19   3   8       73.01       79.41     28.59 o 
  21   3   8      148.67       64.05     36.17 o 
  23   3   8      339.30      305.75     69.87 o 
  25   3   8      210.58      203.80     85.28 o 
  27   3   8        3.27       99.78    127.05 o 
 -28   4   8      426.91      264.15    196.68 o 
 -26   4   8       24.80      112.27     82.19 o 
 -24   4   8      424.19      352.67    131.74 o 
 -22   4   8      183.96      235.41     85.21 o 
 -20   4   8       77.67       67.64     42.17 o 
 -18   4   8      777.63      722.77     94.80 o 
 -16   4   8      206.58      301.90     53.76 o 
 -14   4   8     1318.62     1273.00    144.75 o 
 -12   4   8      137.88      106.34     40.34 o 
 -10   4   8      132.73       60.99     30.11 o 
  -8   4   8       52.73      102.97     32.13 o 
  -6   4   8       52.21       64.40     34.19 o 
  -4   4   8      893.41      786.71     77.76 o 
  -2   4   8      466.06      419.92     48.62 o 
   0   4   8      783.31      568.19     99.39 o 
   2   4   8     2120.26     2467.88    200.10 o 
   4   4   8       15.06       26.24     20.04 o 
   6   4   8     1871.21     1724.62    133.58 o 
   8   4   8      690.60      741.57     76.47 o 
  10   4   8      383.86      576.46     78.10 o 
  12   4   8      261.81      256.68     72.71 o 
  14   4   8     1294.30     1337.25    147.75 o 
  16   4   8      209.70      305.46     57.92 o 
  18   4   8       19.00        2.13     27.68 o 
  20   4   8      243.69      290.78    127.21 o 
  22   4   8        5.33       15.44     35.49 o 
  24   4   8      118.82      182.96     62.95 o 
 -25   5   8       80.90      113.41    196.68 o 
 -23   5   8      563.60      670.43    331.63 o 
 -21   5   8       16.03       23.54     32.34 o 
 -19   5   8        5.07       47.00     34.51 o 
 -17   5   8        0.71        8.14     26.70 o 
 -15   5   8       74.95       51.83     32.79 o 
 -13   5   8      113.46      134.24     40.64 o 
 -11   5   8      157.46      136.40     71.91 o 
  -9   5   8     2708.00     2273.12    256.93 o 
  -7   5   8       64.36      209.91    100.40 o 
  -5   5   8       32.88      181.88    159.44 o 
  -3   5   8     2578.54     2927.36    324.58 o 
  -1   5   8      527.26      436.74     75.77 o 
   1   5   8      318.53      388.49    154.69 o 
   3   5   8      401.98      423.02     88.20 o 
   5   5   8      173.83      178.93     65.10 o 
   7   5   8      633.71      586.55    118.56 o 
   9   5   8       15.54       52.54     93.67 o 
  11   5   8      166.88      189.57     55.81 o 
  13   5   8       11.99       28.68     61.93 o 
  15   5   8      338.07      242.65     69.12 o 
  17   5   8      103.34       32.58     54.56 o 
  19   5   8       32.52        0.29     50.61 o 
  21   5   8      361.93      250.25     92.00 o 
 -18   6   8       17.30       40.92    128.49 o 
 -16   6   8       56.57       61.23     39.19 o 
 -14   6   8        2.14      -46.02     56.53 o 
 -12   6   8      608.97      634.62    100.93 o 
 -10   6   8      555.59      628.68    119.58 o 
  -8   6   8      267.24      234.58     71.94 o 
  -6   6   8      441.92      450.25     96.77 o 
  -4   6   8      398.28      647.19    120.71 o 
  -2   6   8      486.25      713.72    124.33 o 
   0   6   8       39.39       68.97     44.79 o 
   2   6   8      283.04      493.67    273.48 o 
   4   6   8      283.64      278.16     99.42 o 
   6   6   8       29.92       55.34     52.04 o 
   8   6   8      115.46      121.57     71.04 o 
  10   6   8       64.46       98.97     55.64 o 
  12   6   8      199.24      148.02     63.40 o 
  14   6   8        2.00       43.48     50.33 o 
  16   6   8      144.28       51.66     62.05 o 
  -9   7   8       40.79       77.83     69.06 o 
  -7   7   8        4.20       59.31     62.05 o 
  -5   7   8        7.97       30.82     53.75 o 
  -3   7   8       14.31       79.58     60.21 o 
  -1   7   8       68.41      394.36    168.78 o 
   1   7   8       21.72       22.40     47.64 o 
   3   7   8      329.33      325.17    162.22 o 
   5   7   8      194.75      492.42    206.01 o 
   7   7   8        0.67     -118.44    129.92 o 
   9   7   8        0.69      -69.63    111.26 o 
 -31   1   9       45.16       64.94     75.38 o 
 -29   1   9      748.68      791.78    195.31 o 
 -27   1   9       49.71       97.08     67.86 o 
 -25   1   9       40.96       23.94     47.40 o 
 -23   1   9      702.86      748.69    140.93 o 
 -21   1   9     2222.35     2438.38    351.26 o 
 -19   1   9      111.22      252.25     61.05 o 
 -17   1   9      118.76      149.59     22.93 o 
 -15   1   9      204.15      229.38     25.03 o 
 -13   1   9      794.34      655.36     41.09 o 
 -11   1   9        0.32       -8.64     14.14 o 
  -9   1   9      155.41      123.64     15.16 o 
  -7   1   9    19447.05    16377.24   1001.00 o 
  -5   1   9     6965.21     7307.21    403.69 o 
  -3   1   9      765.65      831.83     50.86 o 
  -1   1   9       74.01       90.37     12.76 o 
   1   1   9      650.47      922.23     32.20 o 
   3   1   9    20201.63    23349.98   1314.60 o 
   5   1   9    10790.40    12881.89    747.22 o 
   7   1   9      368.81      479.59     28.38 o 
   9   1   9    18200.30    19533.99    930.11 o 
  11   1   9      402.13      383.30     31.57 o 
  13   1   9      440.67      496.91     24.23 o 
  15   1   9        2.48       18.56      7.69 o 
  17   1   9     1903.63     1570.39    160.96 o 
  19   1   9      262.72      275.33     47.16 o 
  21   1   9      288.94      242.69     56.71 o 
  23   1   9      218.23      138.41     65.51 o 
  25   1   9       71.98      157.83     71.37 o 
  27   1   9     1176.95     1519.60    454.37 o 
 -30   2   9       38.42      127.30     72.95 o 
 -28   2   9      646.01      898.06    197.30 o 
 -26   2   9      690.27      931.07    228.62 o 
 -24   2   9      571.47      560.02    127.86 o 
 -22   2   9      439.12      597.41    115.04 o 
 -20   2   9      127.56      140.97     53.22 o 
 -18   2   9     1431.95     1411.52    189.26 o 
 -16   2   9       58.01      114.74     40.63 o 
 -14   2   9     3069.45     2953.38    185.44 o 
 -12   2   9      184.02      183.14     23.65 o 
 -10   2   9       45.14       60.61     14.18 o 
  -8   2   9     1001.98      918.04     61.16 o 
  -6   2   9     1654.40     2180.07     94.46 o 
  -4   2   9      337.57      480.51     33.87 o 
  -2   2   9     1120.90     1162.75     98.54 o 
   0   2   9     3325.19     2918.66    249.80 o 
   2   2   9     1787.41     1896.93    174.18 o 
   4   2   9    13356.14    14308.36    699.25 o 
   6   2   9     2862.96     3238.69    165.82 o 
   8   2   9      245.49      234.30     15.24 o 
  10   2   9      190.34      210.01     27.92 o 
  12   2   9     1105.85     1135.25     60.05 o 
  14   2   9     1491.91     1453.57     83.84 o 
  16   2   9      656.68      648.77     31.99 o 
  18   2   9     1678.48     1472.58     68.19 o 
  20   2   9      104.04       60.82     25.38 o 
  22   2   9      448.13      369.75    119.15 o 
  24   2   9       82.94       93.96     43.69 o 
  26   2   9       61.57      150.02     97.62 o 
 -29   3   9      293.59      646.74    327.32 o 
 -27   3   9       52.57       59.24     63.37 o 
 -25   3   9        3.34       35.25     37.13 o 
 -23   3   9      191.78      236.78     74.42 o 
 -21   3   9       59.57       50.00     46.52 o 
 -19   3   9      434.99      509.43     78.47 o 
 -17   3   9      363.87      456.11     70.54 o 
 -15   3   9     2693.82     2586.42    148.19 o 
 -13   3   9     2478.46     2468.90    101.02 o 
 -11   3   9     2224.71     2066.59    154.12 o 
  -9   3   9        4.41       12.57     14.41 o 
  -7   3   9      738.21      689.94     81.48 o 
  -5   3   9      196.82      230.62     30.46 o 
  -3   3   9     2648.77     2377.17    155.74 o 
  -1   3   9      131.66      126.56     14.70 o 
   1   3   9       66.47      122.81     40.13 o 
   3   3   9      137.31      149.64     20.61 o 
   5   3   9     1402.89     1463.02    103.79 o 
   7   3   9     1932.71     1895.46    158.02 o 
   9   3   9      710.69      865.06     61.71 o 
  11   3   9     1002.43      993.73     61.22 o 
  13   3   9        0.00       -2.02     14.30 o 
  15   3   9     2294.49     2329.43    193.13 o 
  17   3   9        0.52        9.17     15.43 o 
  19   3   9       58.80       67.38     28.47 o 
  21   3   9       49.66      115.71     65.17 o 
  23   3   9      159.68      170.93     81.53 o 
  25   3   9       33.60       56.32     45.40 o 
  27   3   9      108.15      198.11    170.84 o 
 -26   4   9        4.39       -0.72     79.68 o 
 -24   4   9        0.31      249.99    138.95 o 
 -22   4   9      179.54      232.56     81.57 o 
 -20   4   9        0.93      -32.66     32.66 o 
 -18   4   9      596.89      506.21     76.63 o 
 -16   4   9     2263.67     1919.38    201.32 o 
 -14   4   9     1341.41     1168.65    126.51 o 
 -12   4   9       30.88       20.19     69.51 o 
 -10   4   9      457.13      422.45     57.81 o 
  -8   4   9       32.04       96.80     89.48 o 
  -6   4   9       26.47       71.57     36.61 o 
  -4   4   9      622.26      485.07     55.72 o 
  -2   4   9     1209.77     1019.66     90.50 o 
   0   4   9       38.86       56.45     23.71 o 
   2   4   9       21.48       18.50     22.91 o 
   4   4   9       77.32      120.96     58.02 o 
   6   4   9      683.88      701.10     67.65 o 
   8   4   9      164.63      160.47     33.89 o 
  10   4   9     1168.59     1359.26    210.32 o 
  12   4   9     1557.16     1393.61    147.91 o 
  14   4   9       63.12       24.76     24.45 o 
  16   4   9      238.61      304.24     75.85 o 
  18   4   9     1215.94     1178.69    287.12 o 
  20   4   9       60.22       36.61     38.74 o 
  22   4   9        1.23        8.19     32.53 o 
  24   4   9       94.93      120.41     56.66 o 
 -23   5   9       89.92       16.51    107.67 o 
 -21   5   9       24.53       18.21     31.72 o 
 -19   5   9      226.49      215.15     55.62 o 
 -17   5   9       39.08       66.34     35.03 o 
 -15   5   9      483.10      533.08    114.77 o 
 -13   5   9       27.22       48.77     67.83 o 
 -11   5   9     2595.41     2061.09    420.16 o 
  -9   5   9       14.18       14.32     40.95 o 
  -7   5   9      500.94      693.09    113.77 o 
  -5   5   9      472.38      492.75     79.77 o 
  -3   5   9      735.55      733.76    104.07 o 
  -1   5   9       26.04       67.00     37.46 o 
   1   5   9      238.73      192.97     71.00 o 
   3   5   9      905.49      739.75    140.79 o 
   5   5   9      134.78      189.07     67.65 o 
   7   5   9      460.00      494.15    104.10 o 
   9   5   9      396.80      328.89     73.00 o 
  11   5   9      168.99      141.67     44.29 o 
  13   5   9        8.02      122.36     52.68 o 
  15   5   9       23.01       58.33     40.11 o 
  17   5   9      176.30      411.28    173.71 o 
  19   5   9        1.40       29.32     48.66 o 
  21   5   9        7.08        0.00     54.55 o 
 -18   6   9       57.31      330.19    249.08 o 
 -16   6   9       69.48       42.95     56.14 o 
 -14   6   9        1.05       38.84     49.89 o 
 -12   6   9        0.00      -42.03     42.03 o 
 -10   6   9      713.20      735.81    129.28 o 
  -8   6   9       97.21      160.92     59.58 o 
  -6   6   9      187.68      195.79     62.93 o 
  -4   6   9        3.67       16.54     37.17 o 
  -2   6   9        0.08       80.73     46.33 o 
   0   6   9      839.52      750.95    121.98 o 
   2   6   9      262.56      337.89    109.82 o 
   4   6   9      200.43      240.67     85.18 o 
   6   6   9        0.81      -48.55     55.56 o 
   8   6   9       42.65       51.17     71.42 o 
  10   6   9       29.76       28.06     56.05 o 
  12   6   9       21.20      137.58     64.05 o 
  14   6   9        0.37       71.35     68.71 o 
  16   6   9        0.59       45.27     93.67 o 
  -9   7   9       30.55      -18.69     52.38 o 
  -7   7   9      151.94      240.09     96.97 o 
  -5   7   9        3.51       51.01     55.71 o 
  -3   7   9       65.23       77.53     59.54 o 
  -1   7   9       26.98       -4.61     42.03 o 
   1   7   9        0.58        0.81     41.77 o 
   3   7   9        0.02       82.46     80.93 o 
   5   7   9      106.46      173.71    117.00 o 
   7   7   9      147.14      119.87    128.49 o 
   9   7   9      299.90      573.53    262.00 o 
 -30   0  10        2.95      151.46    114.85 o 
 -28   0  10      222.33      759.44    233.29 o 
 -26   0  10      861.33     1329.38    336.65 o 
 -24   0  10      928.69      727.86    203.86 o 
 -22   0  10     1792.13     1924.44    403.41 o 
 -20   0  10     2473.95     2521.66    522.56 o 
 -18   0  10     3712.67     3938.61    698.43 o 
 -16   0  10        3.22       20.51     35.77 o 
 -14   0  10        6.31      -16.63     16.63 o 
 -12   0  10     3017.93     2368.70    386.54 o 
 -10   0  10     2333.44     2402.27    191.65 o 
  -8   0  10       35.19       61.93     25.12 o 
  -6   0  10     1928.30     1854.46    122.45 o 
  -4   0  10    25310.71    30531.82   3132.82 o 
  -2   0  10        0.35       17.42     16.70 o 
   0   0  10     7063.91     9119.22    479.38 o 
   2   0  10      115.98      187.29     12.85 o 
   4   0  10     1056.46     1233.41     77.12 o 
   6   0  10    11469.05    14603.72    640.79 o 
   8   0  10     1525.92     1522.01    132.25 o 
  10   0  10      557.35      524.90     31.09 o 
  12   0  10        0.04       28.91     24.07 o 
  14   0  10       39.25       80.20     17.65 o 
  16   0  10     1416.92     1565.35    114.87 o 
  18   0  10     2039.75     2042.36    166.70 o 
  20   0  10     2849.15     3131.17    285.50 o 
  22   0  10      916.86     1164.22    157.98 o 
  24   0  10     1930.12     1990.48    443.60 o 
  26   0  10        5.99       20.82     68.19 o 
 -31   1  10       91.56       26.55     65.77 o 
 -29   1  10        9.40       62.02     67.14 o 
 -27   1  10       47.48       57.69     57.64 o 
 -25   1  10      514.74      440.91    110.27 o 
 -23   1  10      600.91      758.07    144.13 o 
 -21   1  10     1098.12     1057.09    169.52 o 
 -19   1  10      618.00      434.25    100.13 o 
 -17   1  10       39.55       21.89     29.95 o 
 -15   1  10      856.85      863.05     60.20 o 
 -13   1  10     1446.53     1410.23    104.41 o 
 -11   1  10     3032.11     2775.80    147.10 o 
  -9   1  10     2116.94     2393.98    143.05 o 
  -7   1  10     7179.16     7270.63    470.16 o 
  -5   1  10       28.22      -13.53     13.53 o 
  -3   1  10      107.33      112.84      9.58 o 
  -1   1  10        5.68        0.43      5.29 o 
   1   1  10     1936.20     2162.83     59.71 o 
   3   1  10     4428.92     4840.83    145.49 o 
   5   1  10     3020.80     3426.59    162.93 o 
   7   1  10        1.02       14.62     11.24 o 
   9   1  10      468.73      547.25     31.08 o 
  11   1  10       80.68      248.86     81.79 o 
  13   1  10     1452.76     1456.10     64.14 o 
  15   1  10       19.26       19.69     12.61 o 
  17   1  10      257.59      222.91     33.72 o 
  19   1  10      252.10      244.61     42.71 o 
  21   1  10      399.93      365.88     49.19 o 
  23   1  10      155.77      153.39     48.96 o 
  25   1  10       21.84      -31.36     48.37 o 
  27   1  10       66.36       81.11    116.28 o 
 -30   2  10        8.35       72.47     66.10 o 
 -28   2  10      183.79      141.62     80.20 o 
 -26   2  10      201.35      162.26     76.39 o 
 -24   2  10     1016.20     1327.64    232.82 o 
 -22   2  10        8.04       63.25     91.88 o 
 -20   2  10      409.50      418.10     89.46 o 
 -18   2  10     2886.78     3191.67    406.05 o 
 -16   2  10      340.40      308.69     53.63 o 
 -14   2  10       41.40       63.67     30.05 o 
 -12   2  10       75.62       75.76     22.42 o 
 -10   2  10     1492.22     1796.84    100.23 o 
  -8   2  10       99.66      107.64     30.33 o 
  -6   2  10       34.28       30.88     14.61 o 
  -4   2  10     7448.65     7713.20    485.00 o 
  -2   2  10      459.18      467.02     28.56 o 
   0   2  10      365.60      404.98     65.34 o 
   2   2  10      618.29      685.48     40.32 o 
   4   2  10      918.89     1054.50     72.84 o 
   6   2  10       63.99       62.09     11.40 o 
   8   2  10      306.52      266.70     25.30 o 
  10   2  10     3405.80     3365.90    171.93 o 
  12   2  10       66.79      106.53     16.10 o 
  14   2  10     1061.61     1050.90     64.61 o 
  16   2  10      146.22      157.27     24.89 o 
  18   2  10       29.06       68.74     26.30 o 
  20   2  10       44.37       53.99     29.45 o 
  22   2  10      263.88      150.55     46.15 o 
  24   2  10       49.33       60.48     53.00 o 
  26   2  10      104.67      117.72     86.14 o 
 -29   3  10      179.74      239.03    238.31 o 
 -27   3  10      144.38      -30.74     64.96 o 
 -25   3  10       33.89      105.76     64.09 o 
 -23   3  10      110.69       59.70     36.51 o 
 -21   3  10       51.30       28.49     30.83 o 
 -19   3  10        0.86       12.90     21.14 o 
 -17   3  10     3187.48     3159.26    229.48 o 
 -15   3  10       55.11       83.34     36.06 o 
 -13   3  10       26.72       71.99     25.62 o 
 -11   3  10       29.45       57.54     24.18 o 
  -9   3  10       39.98       57.67     28.16 o 
  -7   3  10      996.55     1307.92    103.21 o 
  -5   3  10      522.05      503.53     42.02 o 
  -3   3  10      449.32      435.28     38.94 o 
  -1   3  10       48.55       63.03     13.03 o 
   1   3  10     2360.79     2641.20    180.15 o 
   3   3  10       22.67       16.79     12.11 o 
   5   3  10      624.18      734.76     57.98 o 
   7   3  10        9.73        9.65     13.53 o 
   9   3  10      273.42      338.52     31.96 o 
  11   3  10      268.64      320.52     31.65 o 
  13   3  10     1349.34     1588.36    100.66 o 
  15   3  10      746.15      777.62     55.73 o 
  17   3  10        0.23      -10.71     21.16 o 
  19   3  10      157.76      177.44     44.11 o 
  21   3  10      267.06      258.33     52.13 o 
  23   3  10      368.37      348.75     78.95 o 
  25   3  10       49.65       76.09     94.75 o 
 -26   4  10       31.49       10.05    106.24 o 
 -24   4  10       84.27       28.94     42.78 o 
 -22   4  10      319.47      342.13    158.13 o 
 -20   4  10      392.20      420.64    110.65 o 
 -18   4  10        6.23       33.42     32.58 o 
 -16   4  10      877.56      897.97    110.07 o 
 -14   4  10      798.87      768.66     92.68 o 
 -12   4  10      190.36      204.81     41.77 o 
 -10   4  10        3.15       23.21    101.57 o 
  -8   4  10      817.40      833.07     91.56 o 
  -6   4  10       47.32       21.49     21.34 o 
  -4   4  10      876.83      751.32     89.62 o 
  -2   4  10      265.11      342.33     25.55 o 
   0   4  10       60.84       50.28     20.89 o 
   2   4  10      133.06      146.24     32.95 o 
   4   4  10      146.90      117.24     30.32 o 
   6   4  10     1419.07     1387.61    140.49 o 
   8   4  10     1644.14     1581.08    193.32 o 
  10   4  10      173.51       91.93     31.45 o 
  12   4  10       14.61       38.28     24.39 o 
  14   4  10     1500.35     1512.05    185.22 o 
  16   4  10      107.24      192.09     94.85 o 
  18   4  10       43.63       11.84     35.26 o 
  20   4  10      690.16      599.25    102.44 o 
  22   4  10      152.67      103.92     87.00 o 
  24   4  10      392.91      413.69    118.34 o 
 -23   5  10        1.36       76.09    135.67 o 
 -21   5  10      212.17      276.27     62.70 o 
 -19   5  10       12.16       26.15     32.20 o 
 -17   5  10      179.31      167.32     49.45 o 
 -15   5  10        0.28       53.72     34.44 o 
 -13   5  10        2.35       -1.82     29.01 o 
 -11   5  10      134.66      163.07     45.25 o 
  -9   5  10      111.90      106.51     38.40 o 
  -7   5  10       12.60       77.50    138.18 o 
  -5   5  10      138.77      170.35     46.07 o 
  -3   5  10      707.76      722.26    106.61 o 
  -1   5  10       85.79      107.21     22.10 o 
   1   5  10      121.37      123.69     46.41 o 
   3   5  10      617.78      918.08    245.49 o 
   5   5  10     1901.28     1926.25    295.38 o 
   7   5  10      505.39      539.39     83.80 o 
   9   5  10     1507.79     1224.05    156.77 o 
  11   5  10       91.01       30.86     35.09 o 
  13   5  10       21.25      -38.06     38.06 o 
  15   5  10       27.88       65.10     89.01 o 
  17   5  10        9.94      -64.60     85.42 o 
  19   5  10      139.14      -44.65     55.06 o 
  21   5  10       34.30       63.17     76.09 o 
 -16   6  10        8.36      -33.72     35.82 o 
 -14   6  10      330.30      243.34     91.88 o 
 -12   6  10      274.94      349.47     77.47 o 
 -10   6  10        5.65       32.58     56.11 o 
  -8   6  10        4.92       32.27     38.77 o 
  -6   6  10       15.44       18.11     36.55 o 
  -4   6  10        9.80       -9.13     36.53 o 
  -2   6  10       63.19       47.58     42.97 o 
   0   6  10       76.65       72.02     44.40 o 
   2   6  10     1148.15     1569.79    242.59 o 
   4   6  10      115.71       73.84     68.55 o 
   6   6  10       37.59       -3.30     45.67 o 
   8   6  10       23.51      -48.90     57.03 o 
  10   6  10       69.96       21.43     49.25 o 
  12   6  10       13.64      141.02     80.44 o 
  14   6  10      367.00      548.72    161.87 o 
  -9   7  10      308.35      328.38    110.83 o 
  -7   7  10        1.68      -10.42     51.88 o 
  -5   7  10        1.11      -19.00     53.53 o 
  -3   7  10      323.03      279.35    109.57 o 
  -1   7  10      303.85      276.23    118.80 o 
   1   7  10       88.68      112.32     88.81 o 
   3   7  10      118.52      214.31    107.85 o 
   5   7  10       52.60       91.57    104.44 o 
   7   7  10       29.98      351.73    157.92 o 
 -31   1  11      145.30       45.13     71.25 o 
 -29   1  11        0.08       85.60     72.61 o 
 -27   1  11      177.87      103.59     66.33 o 
 -25   1  11       90.66      105.20     62.33 o 
 -23   1  11      158.69      173.27     67.18 o 
 -21   1  11       10.06      -32.07     40.01 o 
 -19   1  11     1918.09     1998.55    269.28 o 
 -17   1  11      119.55      187.63     99.06 o 
 -15   1  11      129.78      117.43     19.29 o 
 -13   1  11      508.08      491.71     36.60 o 
 -11   1  11       96.09      159.98     19.72 o 
  -9   1  11     5022.19     4935.65    311.97 o 
  -7   1  11     3521.51     4255.71    273.40 o 
  -5   1  11     5455.58     6231.21    334.75 o 
  -3   1  11     1871.12     2047.85     80.79 o 
  -1   1  11     3011.98     3212.14     98.13 o 
   1   1  11       20.82       54.38     19.64 o 
   3   1  11     1367.35     1789.83     53.10 o 
   5   1  11      667.91      663.78     38.12 o 
   7   1  11     5273.74     7023.90    400.75 o 
   9   1  11     4836.83     5786.35    284.89 o 
  11   1  11        0.46        8.03     20.03 o 
  13   1  11      457.38      466.67     36.30 o 
  15   1  11      496.79      433.59     30.05 o 
  17   1  11      542.16      499.31     57.05 o 
  19   1  11      948.56      829.29     62.52 o 
  21   1  11      101.08      185.09     54.57 o 
  23   1  11        1.56       70.16     73.93 o 
  25   1  11      796.17      781.70    169.30 o 
 -30   2  11       64.22       99.78    151.46 o 
 -28   2  11        6.92       -6.33     51.03 o 
 -26   2  11      317.55      387.67    113.03 o 
 -24   2  11        0.03      -48.39     51.41 o 
 -22   2  11       31.37       23.50     45.43 o 
 -20   2  11      540.12      860.68    253.03 o 
 -18   2  11      157.99      258.54    112.70 o 
 -16   2  11      132.33      106.32     42.60 o 
 -14   2  11      504.44      567.91     46.80 o 
 -12   2  11     1285.92     1400.44     99.70 o 
 -10   2  11      691.75      728.83     48.18 o 
  -8   2  11      119.48      160.74     14.53 o 
  -6   2  11     4210.47     4311.46    181.66 o 
  -4   2  11     1966.56     2052.98     96.37 o 
  -2   2  11       84.84      136.53     23.40 o 
   0   2  11        1.13        5.83     12.29 o 
   2   2  11     1650.42     1857.15     98.68 o 
   4   2  11      932.24     1052.55     66.34 o 
   6   2  11     1567.52     2178.57    144.18 o 
   8   2  11     3195.84     3862.88    190.83 o 
  10   2  11        4.25       -1.68      7.53 o 
  12   2  11     1502.15     1276.68     39.20 o 
  14   2  11      869.79      787.12     25.56 o 
  16   2  11      270.76      231.77     19.19 o 
  18   2  11        5.77       -9.00     14.50 o 
  20   2  11     1836.12     1830.63    203.48 o 
  22   2  11       47.57       45.15     35.17 o 
  24   2  11       61.55      141.05     66.03 o 
 -29   3  11       83.58       55.27    128.49 o 
 -27   3  11      263.30      237.66    103.02 o 
 -25   3  11      134.86      213.74    103.72 o 
 -23   3  11      364.81      433.54     68.15 o 
 -21   3  11        3.92       49.31     26.76 o 
 -19   3  11      100.79       69.03     39.22 o 
 -17   3  11      256.56      348.69     75.89 o 
 -15   3  11      943.81      986.43    110.11 o 
 -13   3  11     3145.61     3056.51    281.87 o 
 -11   3  11     2142.64     2149.11    147.65 o 
  -9   3  11      288.07      300.62     33.55 o 
  -7   3  11     2749.03     2820.08    183.19 o 
  -5   3  11      460.18      494.42     57.50 o 
  -3   3  11     1912.44     2274.66    207.21 o 
  -1   3  11     2625.23     2913.85    175.89 o 
   1   3  11        0.13       10.32     12.68 o 
   3   3  11     1051.74     1082.83     71.55 o 
   5   3  11       12.71       10.06     10.11 o 
   7   3  11        5.02       24.40     14.02 o 
   9   3  11      261.88      216.16     23.37 o 
  11   3  11     1612.95     1651.94     96.45 o 
  13   3  11     1941.77     2073.29    112.92 o 
  15   3  11      143.82      131.01     18.13 o 
  17   3  11      422.18      349.41     38.67 o 
  19   3  11     1399.56     1356.42    137.79 o 
  21   3  11       86.20       14.02     24.28 o 
  23   3  11      177.44      246.88     63.33 o 
  25   3  11       29.06      132.79    119.87 o 
 -26   4  11       10.16       55.99    106.24 o 
 -24   4  11       51.72       45.87     41.40 o 
 -22   4  11      517.35      378.16    201.70 o 
 -20   4  11      277.12      303.58     94.75 o 
 -18   4  11       30.64       29.93     30.02 o 
 -16   4  11      292.97      257.04     50.51 o 
 -14   4  11      453.25      489.47     69.65 o 
 -12   4  11       10.38      138.83    108.18 o 
 -10   4  11      801.71      744.07     83.06 o 
  -8   4  11      657.23      751.90     92.96 o 
  -6   4  11      197.20      141.01     59.99 o 
  -4   4  11      101.11      100.45     70.35 o 
  -2   4  11      242.95      329.05     45.64 o 
   0   4  11      645.47      703.50     52.84 o 
   2   4  11     1083.27     1263.36     84.57 o 
   4   4  11      683.64      660.80     70.54 o 
   6   4  11      702.69      548.98     92.40 o 
   8   4  11      650.17      453.10    150.71 o 
  10   4  11     2151.61     2054.27    192.10 o 
  12   4  11     1621.97     1265.44    132.44 o 
  14   4  11      677.06      673.14     88.14 o 
  16   4  11      112.73      131.41     58.49 o 
  18   4  11       23.94       19.81     42.05 o 
  20   4  11       34.04      137.78     87.12 o 
  22   4  11       90.03       86.36     42.10 o 
  24   4  11       33.57      107.71     77.39 o 
 -23   5  11      187.88      -12.20    104.08 o 
 -21   5  11       29.58       64.10     40.66 o 
 -19   5  11       10.88      -21.03     31.39 o 
 -17   5  11       16.72       48.80     44.50 o 
 -15   5  11       66.99       86.09     37.07 o 
 -13   5  11     1297.45     1202.99    193.23 o 
 -11   5  11      140.29      123.37    116.28 o 
  -9   5  11     1173.82     1268.39    216.23 o 
  -7   5  11      249.54      371.60     67.86 o 
  -5   5  11       32.13       92.14     40.21 o 
  -3   5  11      245.29      230.61     56.16 o 
  -1   5  11      669.28      792.32     55.90 o 
   1   5  11        6.10       60.01     21.92 o 
   3   5  11       22.89       33.76     20.83 o 
   5   5  11       33.36       -8.61     42.12 o 
   7   5  11       96.03       74.82     37.75 o 
   9   5  11      117.95       70.42     49.56 o 
  11   5  11      177.30      115.67     63.47 o 
  13   5  11       13.47      -10.95     30.69 o 
  15   5  11      168.13      187.30     77.34 o 
  17   5  11       27.01       77.52     94.03 o 
  19   5  11       55.72      120.68     71.79 o 
  21   5  11      292.86       94.75     86.14 o 
 -16   6  11       16.13        1.99     38.03 o 
 -14   6  11      270.48      342.71     88.56 o 
 -12   6  11        2.34        3.34     41.67 o 
 -10   6  11       96.56       85.17     44.82 o 
  -8   6  11      126.48      201.85     64.93 o 
  -6   6  11       67.54      131.64     59.11 o 
  -4   6  11     2087.84     2320.25    314.14 o 
  -2   6  11      402.84      634.73    136.97 o 
   0   6  11        2.88      194.37    138.53 o 
   2   6  11       62.30       30.98     40.67 o 
   4   6  11       23.11        9.20     38.75 o 
   6   6  11       17.87       14.36     43.07 o 
   8   6  11      114.31       34.54     54.25 o 
  10   6  11       29.13       45.22     71.78 o 
  12   6  11       10.73       41.11     66.76 o 
  14   6  11       23.77      -11.02     87.93 o 
  -9   7  11        0.03       35.25     57.06 o 
  -7   7  11       37.35       -4.94     54.05 o 
  -5   7  11       62.06       35.12     60.24 o 
  -3   7  11        0.80       -6.10     64.31 o 
  -1   7  11      222.70      101.82    144.64 o 
   1   7  11      195.23      228.72    112.93 o 
   3   7  11        1.95       57.78     72.58 o 
   5   7  11      181.21      256.18    115.46 o 
 -30   0  12        4.78       63.17     95.47 o 
 -28   0  12      272.66      190.22    121.31 o 
 -26   0  12      218.72      284.97    128.49 o 
 -22   0  12       13.19      162.94     89.73 o 
 -20   0  12     4398.16     5056.95   1017.13 o 
 -18   0  12     2561.59     2889.89    525.43 o 
 -16   0  12     3116.14     3410.30    546.25 o 
 -14   0  12       53.47       74.05     49.71 o 
 -12   0  12     1026.68     1070.98     97.06 o 
 -10   0  12     9662.46     7941.00    745.13 o 
  -8   0  12      173.62      138.18     24.15 o 
  -6   0  12     3126.52     3321.49    255.06 o 
  -4   0  12    17348.03    25706.63   2700.60 o 
  -2   0  12    12935.33    15389.52   1098.57 o 
   0   0  12      252.81      256.29     39.94 o 
   2   0  12     7477.58     9174.01    575.74 o 
   4   0  12      783.29     1107.06     62.16 o 
   6   0  12      924.90     1418.66     77.26 o 
   8   0  12     1043.94     1379.34    121.89 o 
  10   0  12      464.00      369.90     42.18 o 
  12   0  12       33.36       72.76     26.50 o 
  14   0  12     1175.71     1152.25    115.94 o 
  16   0  12      126.80      112.47     50.64 o 
  18   0  12      295.04      300.31     38.25 o 
  20   0  12      871.52      901.86    160.43 o 
  22   0  12      490.86      234.01    100.49 o 
  24   0  12        0.24      -42.35     67.47 o 
 -31   1  12        0.85      -22.97     98.34 o 
 -29   1  12      253.96      162.46     90.58 o 
 -27   1  12       76.45      117.15     73.07 o 
 -25   1  12      302.65      429.38    111.17 o 
 -23   1  12      315.97      349.44     95.09 o 
 -21   1  12       57.28       54.05     58.86 o 
 -19   1  12      518.31      577.14    105.06 o 
 -17   1  12      879.07      795.49    113.68 o 
 -15   1  12     1671.51     1659.84    105.61 o 
 -13   1  12        4.90       36.55     13.93 o 
 -11   1  12      759.93      749.48     47.17 o 
  -9   1  12    11845.76    12673.39    844.43 o 
  -7   1  12       51.00       46.22     14.00 o 
  -5   1  12     2387.58     2462.36    165.38 o 
  -3   1  12       57.24       73.90     15.62 o 
  -1   1  12     3442.67     4381.37    199.07 o 
   1   1  12       48.52       51.55      9.15 o 
   3   1  12     9919.12    11550.76    601.47 o 
   5   1  12      766.58      740.34     40.60 o 
   7   1  12      944.24     1136.52     62.68 o 
   9   1  12      539.24      621.86     35.92 o 
  11   1  12        4.14       49.53     21.46 o 
  13   1  12       17.42        9.18     12.36 o 
  15   1  12       48.36       79.51     35.43 o 
  17   1  12      356.91      294.13     45.48 o 
  19   1  12      820.02      900.82    104.16 o 
  21   1  12      186.80      157.85     45.70 o 
  23   1  12        1.00      -14.04     40.67 o 
  25   1  12      120.17       81.27     89.37 o 
 -30   2  12       41.49       61.73    136.38 o 
 -28   2  12       29.49      -15.47     53.47 o 
 -26   2  12      417.05      486.95    132.29 o 
 -24   2  12      206.23      474.44    116.70 o 
 -22   2  12      428.35      606.97    133.89 o 
 -20   2  12      257.09      311.09    120.95 o 
 -18   2  12     1122.66     1193.91    177.05 o 
 -16   2  12     1464.39     1374.39    171.40 o 
 -14   2  12        6.17       73.93     52.95 o 
 -12   2  12       15.45        7.79     13.85 o 
 -10   2  12      389.50      300.63     28.52 o 
  -8   2  12      220.44      267.19     17.56 o 
  -6   2  12      447.12      504.61     24.99 o 
  -4   2  12      328.33      409.50     20.95 o 
  -2   2  12       81.87      116.35     12.09 o 
   0   2  12      527.88      558.72     34.70 o 
   2   2  12     5377.54     6536.73    289.96 o 
   4   2  12       39.34       41.34     14.22 o 
   6   2  12      414.90      355.63     24.40 o 
   8   2  12     2202.56     2772.06    179.28 o 
  10   2  12     2475.17     2784.25    177.77 o 
  12   2  12     1066.59     1130.48     88.92 o 
  14   2  12     3855.78     3879.74    341.82 o 
  16   2  12     7637.99     8038.41    650.09 o 
  18   2  12        5.48       21.65     19.12 o 
  20   2  12      116.52      138.11     58.98 o 
  22   2  12        8.94      -17.37     64.83 o 
  24   2  12      514.65      463.62    230.77 o 
 -27   3  12      251.55      263.44    118.08 o 
 -25   3  12      413.24      565.09    143.49 o 
 -23   3  12      606.62      762.47     93.04 o 
 -21   3  12      126.64      139.81     30.45 o 
 -19   3  12        1.63      -13.29     33.52 o 
 -17   3  12      555.86      604.26     46.44 o 
 -15   3  12        6.86      -31.44     35.14 o 
 -13   3  12     2265.72     2392.29    221.44 o 
 -11   3  12       16.26       21.43     32.34 o 
  -9   3  12      293.66      266.88     35.67 o 
  -7   3  12       14.16       27.73     15.28 o 
  -5   3  12       55.96       76.77     19.31 o 
  -3   3  12      522.44      522.54     50.05 o 
  -1   3  12      924.08     1081.39     97.73 o 
   1   3  12        4.83        4.23     14.11 o 
   3   3  12        9.74       15.72     11.90 o 
   5   3  12        5.91       11.89     12.12 o 
   7   3  12        9.49       -1.22     13.13 o 
   9   3  12      240.60      214.54     28.57 o 
  11   3  12      818.51      910.15     52.42 o 
  13   3  12     1430.33     1300.10     64.99 o 
  15   3  12      583.16      496.59     44.03 o 
  17   3  12      316.42      259.22     44.94 o 
  19   3  12      169.68      155.43     40.45 o 
  21   3  12       62.06       72.56     33.01 o 
  23   3  12       24.34      110.33     68.77 o 
 -26   4  12        6.83       20.82     94.03 o 
 -24   4  12      886.79      661.59    258.07 o 
 -22   4  12       15.59      -22.02     67.62 o 
 -20   4  12       54.44      109.65     57.94 o 
 -18   4  12        9.75       99.11     39.17 o 
 -16   4  12       18.19       51.22     31.62 o 
 -14   4  12       61.95       55.51     28.96 o 
 -12   4  12      146.96      140.97     42.70 o 
 -10   4  12     2245.15     1924.30    187.44 o 
  -8   4  12       95.19      165.66     46.80 o 
  -6   4  12        0.01      -29.39     29.39 o 
  -4   4  12        0.01       18.49     25.18 o 
  -2   4  12       18.07        0.59     10.83 o 
   0   4  12        0.66       -0.17     13.59 o 
   2   4  12       95.89       57.91     17.92 o 
   4   4  12      947.66      971.58     89.68 o 
   6   4  12      702.91      651.87     73.75 o 
   8   4  12      663.18      708.49     65.92 o 
  10   4  12        0.28       -5.23     20.88 o 
  12   4  12       52.72       28.63     23.39 o 
  14   4  12       92.35      111.97     36.92 o 
  16   4  12       14.26       31.25     33.94 o 
  18   4  12       12.61       38.16     35.07 o 
  20   4  12        0.00        1.51     28.62 o 
  22   4  12      253.77      153.54     65.36 o 
 -21   5  12        4.17       10.02     34.24 o 
 -19   5  12        2.72      -29.85     33.09 o 
 -17   5  12      500.87      498.42     79.82 o 
 -15   5  12       32.74       35.83     36.73 o 
 -13   5  12      244.55      387.30     68.14 o 
 -11   5  12      483.19      580.94    119.00 o 
  -9   5  12      197.29      208.94     55.55 o 
  -7   5  12        5.74       46.13     44.08 o 
  -5   5  12      247.10      314.53     63.01 o 
  -3   5  12     2221.49     2216.01    280.51 o 
  -1   5  12       15.35      157.27     54.60 o 
   1   5  12      229.58      203.65     41.03 o 
   3   5  12       46.31        6.48     18.51 o 
   5   5  12      359.15      417.94     67.09 o 
   7   5  12       55.28       48.58     50.25 o 
   9   5  12      323.85      249.53    119.68 o 
  11   5  12      621.67      629.87    131.72 o 
  13   5  12       65.03        4.19     87.57 o 
  15   5  12       37.05       86.93     44.54 o 
  17   5  12        2.38       55.38     57.19 o 
  19   5  12       68.78       59.91     48.15 o 
 -16   6  12       65.16       79.76     47.19 o 
 -14   6  12      505.28      519.45     97.23 o 
 -12   6  12      116.41      133.93     64.43 o 
 -10   6  12       47.41       50.51     41.97 o 
  -8   6  12       75.07       71.90     45.97 o 
  -6   6  12       53.34        1.38     52.12 o 
  -4   6  12       18.33       34.29     42.21 o 
  -2   6  12      237.33      261.91     96.25 o 
   0   6  12      528.60      492.49     97.57 o 
   2   6  12        0.53      -34.79     38.41 o 
   4   6  12      550.44      499.81    109.15 o 
   6   6  12      134.17      107.20     54.86 o 
   8   6  12       18.90       21.56     50.32 o 
  10   6  12       29.92       25.12     83.27 o 
  12   6  12      107.36      223.86    101.76 o 
  14   6  12       21.94       86.19     56.75 o 
  16   6  12        2.66      150.02    132.08 o 
  -7   7  12        3.94        7.01     47.95 o 
  -5   7  12       70.97      129.92    135.67 o 
  -3   7  12       79.12       75.16     84.34 o 
  -1   7  12      106.21      130.46     80.76 o 
   1   7  12       67.19       18.61     55.58 o 
   3   7  12      119.64      143.19     76.44 o 
   5   7  12      122.37      161.79     91.59 o 
 -29   1  13      105.56       99.60     78.87 o 
 -27   1  13       10.04       44.93     61.92 o 
 -25   1  13        0.04       66.41     57.78 o 
 -23   1  13      429.92      593.37    129.41 o 
 -21   1  13     1212.59     1147.11    194.65 o 
 -19   1  13     1255.98     1208.46    178.72 o 
 -17   1  13     3456.14     3335.86    432.48 o 
 -15   1  13     3508.10     3010.30    215.79 o 
 -13   1  13       39.14       42.61     14.95 o 
 -11   1  13      404.64      389.70     33.82 o 
  -9   1  13     4627.68     5035.66    290.40 o 
  -7   1  13     2434.01     2745.03    141.10 o 
  -5   1  13     1172.41     1175.45     88.28 o 
  -3   1  13      199.00      174.49     14.07 o 
  -1   1  13     1118.37     1400.25     62.87 o 
   1   1  13     3921.38     5538.58    225.66 o 
   3   1  13      174.15      163.40     14.99 o 
   5   1  13      488.08      566.63     36.74 o 
   7   1  13      155.49      226.86     21.32 o 
   9   1  13       46.15       21.43     15.68 o 
  11   1  13     3673.51     4524.77    251.08 o 
  13   1  13      751.67      878.31     55.28 o 
  15   1  13      202.74      181.48     28.63 o 
  17   1  13      282.05      280.52     55.60 o 
  19   1  13        8.56       45.99     29.27 o 
  21   1  13       23.93       59.83     43.34 o 
  23   1  13      432.32      468.76    110.68 o 
  25   1  13      327.32      402.69    147.15 o 
 -28   2  13        0.14       41.27     61.73 o 
 -26   2  13        7.64       70.90     61.11 o 
 -24   2  13     1235.29     1532.99    284.76 o 
 -22   2  13      325.16      360.30    154.33 o 
 -20   2  13     2122.69     2343.76    357.47 o 
 -18   2  13        9.75      -41.87     41.87 o 
 -16   2  13       97.49      176.78     50.53 o 
 -14   2  13      658.35      577.74     88.42 o 
 -12   2  13       63.21       68.14     19.35 o 
 -10   2  13      319.30      312.98     32.56 o 
  -8   2  13     1686.26     1600.08     78.79 o 
  -6   2  13        8.99       24.04     18.98 o 
  -4   2  13      781.11      714.56     36.94 o 
  -2   2  13      175.04      225.25     32.12 o 
   0   2  13     4220.61     4760.38    205.44 o 
   2   2  13     7466.66     8859.74    363.14 o 
   4   2  13     3155.98     3452.45    184.72 o 
   6   2  13      709.81      784.38     41.55 o 
   8   2  13       14.44       37.30     19.30 o 
  10   2  13       27.34        5.04     18.03 o 
  12   2  13      348.88      357.71     37.84 o 
  14   2  13     1780.80     1917.47    141.12 o 
  16   2  13     2292.05     2783.32    250.39 o 
  18   2  13     1098.70     1199.82    134.37 o 
  20   2  13      751.86      450.41    202.97 o 
  22   2  13       74.13      113.29     57.43 o 
  24   2  13      330.15      217.50    104.80 o 
 -27   3  13       99.28       57.42     70.37 o 
 -25   3  13      886.21     1267.32    267.76 o 
 -23   3  13     1061.33     1503.83    283.54 o 
 -21   3  13        5.43       10.28     19.90 o 
 -19   3  13     1822.89     1916.21    144.73 o 
 -17   3  13      755.91      684.15     64.73 o 
 -15   3  13      161.90      196.76     43.78 o 
 -13   3  13      834.15      725.03     85.15 o 
 -11   3  13        7.99        1.12     82.91 o 
  -9   3  13      504.61      464.63     42.20 o 
  -7   3  13      589.34      580.21     59.57 o 
  -5   3  13     1394.33     1372.14    131.25 o 
  -3   3  13      274.46      226.82     27.43 o 
  -1   3  13        9.07       17.73     16.78 o 
   1   3  13       28.54        9.39     10.43 o 
   3   3  13      152.33      185.04     23.16 o 
   5   3  13       96.73       83.70     18.71 o 
   7   3  13     1110.80     1254.57     65.74 o 
   9   3  13      349.78      393.26     28.26 o 
  11   3  13        7.96        6.99     16.65 o 
  13   3  13     1152.92      925.20     87.41 o 
  15   3  13      248.74      194.37     38.37 o 
  17   3  13      515.79      406.17     64.60 o 
  19   3  13     1684.43     1739.40    176.61 o 
  21   3  13      101.46       68.64     35.23 o 
  23   3  13      243.85      151.46     95.47 o 
 -24   4  13       45.68       27.22     52.12 o 
 -22   4  13      244.07      192.17     59.65 o 
 -20   4  13       21.74       17.57     32.38 o 
 -18   4  13      132.50      140.53     64.60 o 
 -16   4  13      181.46      186.13     45.33 o 
 -14   4  13       91.84      142.92     37.52 o 
 -12   4  13      554.68      622.71     84.24 o 
 -10   4  13       86.83       79.81     31.18 o 
  -8   4  13      607.25      594.68     92.98 o 
  -6   4  13      253.57      222.14     56.71 o 
  -4   4  13     1161.23     1269.78    117.33 o 
  -2   4  13      995.38     1082.07     86.17 o 
   0   4  13       48.35       83.24     17.53 o 
   2   4  13       50.88      114.71     23.07 o 
   4   4  13       24.00        2.05     14.84 o 
   6   4  13       14.43       17.57     16.35 o 
   8   4  13     1586.52     1795.90    130.91 o 
  10   4  13     3497.98     3559.66    311.75 o 
  12   4  13      404.29      389.68     51.90 o 
  14   4  13       74.99       90.12     50.17 o 
  16   4  13      105.19      154.98     52.36 o 
  18   4  13       22.04        4.84     29.17 o 
  20   4  13      196.21       61.44     52.52 o 
 -21   5  13      141.79      173.24     83.94 o 
 -19   5  13      136.59       85.16     43.57 o 
 -17   5  13      626.45      607.46    129.72 o 
 -15   5  13       30.10       35.11     33.84 o 
 -13   5  13        3.13       49.26     37.04 o 
 -11   5  13     1088.02     1236.71    247.54 o 
  -9   5  13       70.45       13.71     36.26 o 
  -7   5  13        2.25       14.54     28.08 o 
  -5   5  13     1606.62     1756.47    203.53 o 
  -3   5  13     1468.54     1732.63    226.04 o 
  -1   5  13       12.41        1.68     21.86 o 
   1   5  13      380.22      420.13     47.90 o 
   3   5  13       65.86       63.18     25.51 o 
   5   5  13       16.83       14.06     18.98 o 
   7   5  13       70.03       29.72     26.73 o 
   9   5  13      114.38       62.28     28.12 o 
  11   5  13       19.34       59.16     46.06 o 
  13   5  13      142.34      266.31     69.71 o 
  15   5  13      148.36      180.16     59.88 o 
  17   5  13       77.70       72.68     44.90 o 
  19   5  13      398.04      380.25     92.38 o 
 -16   6  13       71.68      -12.89     38.20 o 
 -14   6  13      216.08      272.10     70.82 o 
 -12   6  13        6.14      -10.38     34.26 o 
 -10   6  13      578.35      801.84    167.58 o 
  -8   6  13       36.24      122.71     53.34 o 
  -6   6  13      612.96      588.90    109.44 o 
  -4   6  13      582.89      631.12    121.46 o 
  -2   6  13       99.49      106.70     60.93 o 
   0   6  13       22.82        8.48     39.28 o 
   2   6  13      212.09      186.22     68.17 o 
   4   6  13      304.21      477.55    107.96 o 
   6   6  13       36.99       46.17     43.16 o 
   8   6  13        3.09      -78.24    124.18 o 
  10   6  13      201.42      432.12    196.68 o 
  12   6  13       10.90       63.90     69.27 o 
  -7   7  13       31.14        6.58     52.51 o 
  -5   7  13       20.14       49.82     65.55 o 
  -1   7  13      432.24      311.55    194.17 o 
   1   7  13      120.89      103.00     79.06 o 
   3   7  13       78.55       46.14     72.83 o 
 -30   0  14       19.17      102.65    110.54 o 
 -28   0  14      146.10      142.13    108.39 o 
 -26   0  14      856.66      868.55    269.18 o 
 -24   0  14       30.83       50.25     74.65 o 
 -22   0  14     1182.55     1193.71    284.97 o 
 -20   0  14     2821.77     2864.77    576.40 o 
 -18   0  14     2043.44     2070.16    371.11 o 
 -16   0  14      350.82      207.45     71.06 o 
 -14   0  14     6070.98     5392.43   1204.73 o 
 -12   0  14     1680.69     1516.23    150.38 o 
 -10   0  14    18253.40    18259.95   2900.30 o 
  -8   0  14      196.99       53.69     68.91 o 
  -6   0  14    46092.17    57244.19   8760.78 o 
  -4   0  14     4131.52     5425.33    371.44 o 
  -2   0  14     2818.08     3586.19    220.33 o 
   0   0  14     2187.59     3052.91    171.52 o 
   2   0  14     1246.48     1286.21     59.39 o 
   4   0  14     9344.49    11789.85    602.17 o 
   6   0  14        3.57       12.24      9.65 o 
   8   0  14     1747.22     2062.81    197.45 o 
  10   0  14       14.55        0.00     29.43 o 
  12   0  14     1703.79     1808.87    277.79 o 
  14   0  14      573.06      368.95     91.16 o 
  16   0  14      143.50      180.09     49.72 o 
  18   0  14      173.79       96.19     64.60 o 
  20   0  14       12.58       23.69     53.84 o 
  22   0  14        1.06        9.33     63.17 o 
  24   0  14      613.16      586.45    193.81 o 
 -29   1  14     1005.84     1062.45    263.89 o 
 -27   1  14        7.50       45.49     64.60 o 
 -25   1  14      785.25      763.50    178.40 o 
 -23   1  14       85.09       86.48     57.33 o 
 -21   1  14        0.13      -12.23    109.82 o 
 -19   1  14        0.00       55.17     91.16 o 
 -17   1  14      349.77      389.25     73.69 o 
 -15   1  14       63.55       85.75     39.84 o 
 -13   1  14      343.02      356.20     38.13 o 
 -11   1  14     1493.02     1406.95     86.72 o 
  -9   1  14      869.38      925.59     67.51 o 
  -7   1  14      731.88      793.66     49.24 o 
  -5   1  14      398.33      508.55     41.52 o 
  -3   1  14     8188.86     9759.27    475.05 o 
  -1   1  14       28.45       34.10      9.52 o 
   1   1  14      957.14     1383.85     46.04 o 
   3   1  14      308.38      343.93     31.22 o 
   5   1  14     7816.37    10826.30    712.10 o 
   7   1  14      124.67      163.25     19.58 o 
   9   1  14      307.12      440.92     29.92 o 
  11   1  14     3139.63     3266.19    209.20 o 
  13   1  14     1202.48     1512.70     86.68 o 
  15   1  14       40.46       39.78     21.21 o 
  17   1  14      160.12      114.92     30.54 o 
  19   1  14      261.75      280.22     70.41 o 
  21   1  14       88.04       13.87     38.12 o 
  23   1  14       40.63       69.78     52.82 o 
 -28   2  14       45.81       74.24    125.98 o 
 -26   2  14      144.85      231.27     98.10 o 
 -24   2  14      669.36      954.54    203.89 o 
 -22   2  14      248.26      175.57     68.20 o 
 -20   2  14      173.62      151.84     77.88 o 
 -18   2  14      271.86      382.05     77.61 o 
 -16   2  14       62.67       87.38     53.84 o 
 -14   2  14     2584.15     2620.54    317.01 o 
 -12   2  14      158.37      202.06     32.70 o 
 -10   2  14      565.77      631.97     39.07 o 
  -8   2  14      847.13      739.65     45.19 o 
  -6   2  14      345.28      383.79     29.75 o 
  -4   2  14       10.17       25.59     10.50 o 
  -2   2  14       20.77       29.88     19.91 o 
   0   2  14      336.72      302.43     36.59 o 
   2   2  14      257.24      362.95     41.16 o 
   4   2  14      859.27      941.38     69.50 o 
   6   2  14     1215.41     1375.59     98.62 o 
   8   2  14       44.48       34.94     19.39 o 
  10   2  14      108.40      193.95     26.96 o 
  12   2  14     2357.07     2937.79    201.89 o 
  14   2  14       16.81       40.38     19.59 o 
  16   2  14      200.42      223.72     71.69 o 
  18   2  14      329.87      371.23     51.15 o 
  20   2  14      594.07      593.59    127.14 o 
  22   2  14      160.36       65.47     99.06 o 
 -27   3  14     1344.70     1900.91    412.63 o 
 -25   3  14        7.11      -11.47     51.53 o 
 -23   3  14       31.03       -9.31     44.27 o 
 -21   3  14        1.24       -0.77     22.01 o 
 -19   3  14        0.40        9.34     38.97 o 
 -17   3  14      133.07      177.57     45.56 o 
 -15   3  14      569.88      649.79     84.99 o 
 -13   3  14     5818.91     5950.69    617.13 o 
 -11   3  14        2.58       80.64     43.03 o 
  -9   3  14       64.12       57.39     20.92 o 
  -7   3  14      146.20      179.21     26.48 o 
  -5   3  14     1181.37     1382.95     94.27 o 
  -3   3  14       28.98        1.45     13.86 o 
  -1   3  14        0.00       -0.07     17.32 o 
   1   3  14        5.40        2.81     13.14 o 
   3   3  14        2.96      -12.02     12.02 o 
   5   3  14       20.17       28.77     15.80 o 
   7   3  14      751.02      617.02     67.24 o 
   9   3  14     4206.02     4064.61    387.08 o 
  11   3  14      415.69      355.10     52.18 o 
  13   3  14      597.08      473.30     65.39 o 
  15   3  14     1491.13     1468.59    157.17 o 
  17   3  14      281.40      301.53     60.71 o 
  19   3  14      169.44      159.74     47.04 o 
  21   3  14      162.28      180.48     80.90 o 
  23   3  14      326.15      105.52     91.16 o 
 -24   4  14      328.17      336.11    106.90 o 
 -22   4  14       29.10      -32.22     43.63 o 
 -20   4  14        0.19      -34.80     34.80 o 
 -18   4  14       47.80       50.86     52.09 o 
 -16   4  14      220.27      261.86     86.83 o 
 -14   4  14      230.10      151.70     47.94 o 
 -12   4  14       54.37       59.84     29.99 o 
 -10   4  14     3328.39     3160.48    315.90 o 
  -8   4  14      121.83      156.99     41.90 o 
  -6   4  14        2.07       21.57     30.12 o 
  -4   4  14      228.97      285.83     52.45 o 
  -2   4  14      484.79      495.13     41.43 o 
   0   4  14      206.63      226.72     42.77 o 
   2   4  14        2.21       27.29     16.35 o 
   4   4  14      281.51      149.50     87.13 o 
   6   4  14        2.99       42.20     19.01 o 
   8   4  14      165.68      161.38     27.39 o 
  10   4  14      548.40      575.33     55.65 o 
  12   4  14     1441.37     1234.88    156.37 o 
  14   4  14      119.27      217.98     54.47 o 
  16   4  14        1.50       79.18     51.89 o 
  18   4  14       14.54       80.38     39.79 o 
  20   4  14       38.41       17.27     33.96 o 
 -21   5  14      182.82      159.35    155.05 o 
 -19   5  14      362.38      420.40     84.63 o 
 -17   5  14       10.09       10.48     32.08 o 
 -15   5  14       57.25        9.77     29.15 o 
 -13   5  14      160.12      338.79     66.82 o 
 -11   5  14       12.95      -35.65     35.65 o 
  -9   5  14       35.05       21.54     39.08 o 
  -7   5  14      138.83      100.52     53.48 o 
  -5   5  14      915.20      884.06    120.12 o 
  -3   5  14      418.11      284.33     55.96 o 
  -1   5  14       27.54       77.31     21.86 o 
   1   5  14      196.33      210.14     34.92 o 
   3   5  14       16.37       37.76     23.58 o 
   5   5  14       42.33       69.02     28.67 o 
   7   5  14       37.49        5.60     21.50 o 
   9   5  14      324.64      293.55     53.15 o 
  11   5  14       97.08       59.13     46.66 o 
  13   5  14      171.53       99.72     44.44 o 
  15   5  14        7.95      119.99     46.83 o 
  17   5  14       39.26      103.46     61.54 o 
  19   5  14       43.34      155.76    112.70 o 
 -14   6  14      631.58      948.70    155.18 o 
 -12   6  14       62.18      138.02     98.69 o 
 -10   6  14      134.72      208.72     60.50 o 
  -8   6  14      274.67      397.42    101.76 o 
  -6   6  14       23.17       43.40     40.11 o 
  -4   6  14      588.30      774.95    129.96 o 
  -2   6  14      122.29      115.98     58.60 o 
   0   6  14       33.77      -36.99     43.85 o 
   2   6  14      274.33      333.52    154.36 o 
   4   6  14        1.71       33.92     44.68 o 
   6   6  14        0.34       35.71     43.41 o 
   8   6  14        0.02        5.74     78.96 o 
  10   6  14      195.10      201.70    166.53 o 
  12   6  14      187.68      295.50    140.85 o 
  -7   7  14       43.51      -32.71     52.89 o 
  -5   7  14       30.68      283.94    103.45 o 
  -3   7  14      102.68      258.87    106.28 o 
   1   7  14      100.78       62.96     73.85 o 
 -29   1  15      282.59      369.90    140.35 o 
 -27   1  15      942.84     1173.64    277.86 o 
 -25   1  15      550.88      518.76    142.32 o 
 -23   1  15      442.92      579.45    131.83 o 
 -21   1  15     2875.45     2839.00    422.65 o 
 -19   1  15     1042.79     1085.30    163.81 o 
 -17   1  15      141.17      205.85     56.31 o 
 -15   1  15      335.69      288.56     58.74 o 
 -13   1  15      363.30      324.94     31.96 o 
 -11   1  15     2386.38     2534.36    150.28 o 
  -9   1  15     8476.27     9253.82    613.07 o 
  -7   1  15     1338.76     1443.37     92.93 o 
  -5   1  15      617.38      744.70     42.96 o 
  -3   1  15      999.30     1179.24     52.93 o 
  -1   1  15        0.07       26.13     14.10 o 
   1   1  15        2.85        4.28      9.42 o 
   3   1  15     3685.50     4162.26    221.42 o 
   5   1  15     2307.74     3231.88    188.56 o 
   7   1  15     6000.00     7418.20    484.39 o 
   9   1  15     2026.90     2507.11    124.98 o 
  11   1  15      676.23      744.98     53.84 o 
  13   1  15       93.31       80.14     24.60 o 
  15   1  15      229.34      262.45     44.32 o 
  17   1  15        0.02      -22.51     22.51 o 
  19   1  15        1.06       15.83     38.04 o 
  21   1  15      455.34      441.02    102.21 o 
  23   1  15      451.30      347.26     97.39 o 
 -28   2  15      198.21      363.19    129.07 o 
 -26   2  15      739.13      920.36    207.83 o 
 -24   2  15        9.39       16.61     52.09 o 
 -22   2  15     1449.22     1782.27    303.25 o 
 -20   2  15      153.68      192.71     65.00 o 
 -18   2  15      236.09      208.78     61.22 o 
 -16   2  15     1222.59     1200.27    173.93 o 
 -14   2  15     2864.81     2909.03    356.65 o 
 -12   2  15      779.42      724.27     66.64 o 
 -10   2  15       50.05       35.86     16.00 o 
  -8   2  15      690.20      712.96     46.87 o 
  -6   2  15      878.00      856.37     47.44 o 
  -4   2  15      269.79      293.20     21.81 o 
  -2   2  15      159.80      189.74     24.10 o 
   0   2  15      491.65      668.32     57.19 o 
   2   2  15     5095.51     5587.41    378.79 o 
   4   2  15      633.07      816.98     79.65 o 
   6   2  15      116.03      160.70     29.92 o 
   8   2  15     1250.67     1502.56    129.66 o 
  10   2  15     4015.49     4542.03    313.98 o 
  12   2  15      150.93      162.58     25.68 o 
  14   2  15        0.72      -19.03     24.30 o 
  16   2  15      419.14      420.42     48.93 o 
  18   2  15       98.98      123.88     45.09 o 
  20   2  15       57.75      119.77     60.39 o 
  22   2  15        9.87       66.04     64.60 o 
 -27   3  15       52.15       45.22    113.41 o 
 -25   3  15        4.46      -20.16     54.45 o 
 -23   3  15      191.97      139.28     72.24 o 
 -21   3  15       52.27       93.02     71.78 o 
 -19   3  15     1612.11     1922.10    287.85 o 
 -17   3  15      733.55      515.26    149.59 o 
 -15   3  15       35.38        0.94     23.70 o 
 -13   3  15      987.49     1015.21    118.66 o 
 -11   3  15      193.82      204.35     40.37 o 
  -9   3  15      364.50      328.57     36.87 o 
  -7   3  15       37.17       53.21     18.87 o 
  -5   3  15      480.32      498.11     50.74 o 
  -3   3  15     1822.33     1925.94    123.09 o 
  -1   3  15      934.45      887.51    127.23 o 
   1   3  15      123.04      115.35     27.75 o 
   3   3  15      396.24      378.46     25.62 o 
   5   3  15      106.64      113.45     15.73 o 
   7   3  15       15.76       13.16      8.21 o 
   9   3  15     2568.44     2403.97     98.18 o 
  11   3  15        6.37       33.58     25.24 o 
  13   3  15      483.63      316.02     56.30 o 
  15   3  15       89.36       98.30     35.33 o 
  17   3  15      127.94       95.93     51.33 o 
  19   3  15      783.27      687.98     91.36 o 
  21   3  15       16.21      -33.74     66.04 o 
 -24   4  15        0.73      -62.47     62.47 o 
 -22   4  15       13.14      -23.43     64.24 o 
 -20   4  15      205.79      141.78     51.07 o 
 -18   4  15       82.29       92.02     40.95 o 
 -16   4  15      915.95      937.64    168.52 o 
 -14   4  15       48.68      128.61     47.85 o 
 -12   4  15     2504.90     2724.17    286.53 o 
 -10   4  15      870.34     1062.01    115.86 o 
  -8   4  15       12.35       56.88     28.39 o 
  -6   4  15     4491.03     5238.18    717.44 o 
  -4   4  15     1528.81     1425.93    165.67 o 
  -2   4  15     1235.00     1364.11    131.48 o 
   0   4  15      205.14      169.86     23.76 o 
   2   4  15      963.92     1009.78     96.70 o 
   4   4  15     2121.68     1958.01    324.76 o 
   6   4  15      239.88      286.09     37.80 o 
   8   4  15      665.16      602.47     60.60 o 
  10   4  15      842.41      648.32    114.49 o 
  12   4  15       87.04       11.44     30.55 o 
  14   4  15      977.05      907.37    137.30 o 
  16   4  15      591.51      489.77     94.38 o 
  18   4  15      314.22      322.78    177.66 o 
  20   4  15        3.79      -73.93     85.42 o 
 -19   5  15       11.66       30.73     51.52 o 
 -17   5  15      482.61      330.08    117.78 o 
 -15   5  15      112.32       72.35     38.90 o 
 -13   5  15      960.27     1136.12    153.61 o 
 -11   5  15      287.07      369.58     73.07 o 
  -9   5  15       22.93       17.60     73.68 o 
  -7   5  15      639.52      784.50    119.47 o 
  -5   5  15        2.64       29.33     40.20 o 
  -3   5  15      474.12      535.50     83.56 o 
  -1   5  15      400.67      272.01     61.76 o 
   1   5  15       43.51       57.69     20.20 o 
   3   5  15       21.47       17.77     22.50 o 
   5   5  15      163.45       56.69     56.00 o 
   7   5  15        1.09        1.28     21.94 o 
   9   5  15        3.73       -3.79     39.23 o 
  11   5  15        5.08        5.08     40.16 o 
  13   5  15       53.39       56.97     53.40 o 
  15   5  15        0.97       91.15     51.92 o 
  17   5  15      236.35      279.27    105.03 o 
 -14   6  15       43.96      109.11     86.14 o 
 -12   6  15      555.76      866.01    142.73 o 
 -10   6  15        0.16      -44.02     44.02 o 
  -8   6  15      253.77      380.91    123.67 o 
  -6   6  15       53.58       21.01     44.73 o 
  -4   6  15       10.95       23.54     37.87 o 
  -2   6  15      199.84      286.43     80.68 o 
   0   6  15        0.54       67.45     61.08 o 
   2   6  15      148.18      309.81    136.30 o 
   4   6  15       24.23        1.83     37.97 o 
   6   6  15        4.18      -34.45     89.01 o 
   8   6  15        0.53      262.72    172.27 o 
  10   6  15        5.42      239.75    185.19 o 
  12   6  15        0.26      166.80    115.67 o 
  -7   7  15       52.79      110.54    109.11 o 
  -5   7  15      138.22       69.11     64.87 o 
  -3   7  15        0.75       68.14     94.03 o 
  -1   7  15       57.33       23.41    102.65 o 
   1   7  15      118.62      297.17    170.84 o 
 -28   0  16       23.10      -30.87     81.11 o 
 -26   0  16      468.50      557.74    219.65 o 
 -24   0  16       20.65      -22.25     66.76 o 
 -22   0  16     2106.22     2037.85    443.60 o 
 -20   0  16      887.14      808.25    191.65 o 
 -18   0  16       67.49       87.57     59.58 o 
 -16   0  16      114.78      124.90     61.73 o 
 -14   0  16       15.03       51.68     50.25 o 
 -12   0  16     2479.56     2153.28    284.97 o 
 -10   0  16     4047.72     3421.68    318.50 o 
  -8   0  16       20.53       24.05     47.02 o 
  -6   0  16     1337.36     1540.48    164.38 o 
  -4   0  16     2795.24     3212.39    219.13 o 
  -2   0  16       12.17       33.95     23.47 o 
   0   0  16      486.52      738.69     49.82 o 
   2   0  16     4124.29     5730.38    348.05 o 
   4   0  16      210.97      213.24     16.89 o 
   6   0  16     1233.15     1855.40    142.32 o 
   8   0  16      229.18      484.52    107.67 o 
  10   0  16      133.47      252.67     73.22 o 
  12   0  16      319.57      305.07     78.96 o 
  14   0  16      732.18      689.09    145.71 o 
  16   0  16       22.47       56.71     53.12 o 
  18   0  16        1.13        0.72     40.92 o 
  20   0  16      331.50      307.22    104.80 o 
  22   0  16       30.60      121.31     83.98 o 
 -29   1  16      145.62      285.51    125.10 o 
 -27   1  16       49.50       62.61     68.25 o 
 -25   1  16      447.10      514.91    142.96 o 
 -23   1  16      336.38      511.17    132.14 o 
 -21   1  16      399.72      418.93     95.09 o 
 -19   1  16      786.50      709.97    123.18 o 
 -17   1  16     1331.53     1260.07    179.87 o 
 -15   1  16       88.17       78.18     47.73 o 
 -13   1  16      224.08      225.88     32.43 o 
 -11   1  16      483.87      452.51     40.66 o 
  -9   1  16       18.32       12.01     29.01 o 
  -7   1  16      115.33      116.87     19.10 o 
  -5   1  16      138.00      136.00     24.83 o 
  -3   1  16      847.98      964.69     43.77 o 
  -1   1  16       91.37      127.50     13.77 o 
   1   1  16      714.74      752.38     32.39 o 
   3   1  16      118.51      144.80     15.62 o 
   5   1  16      385.07      557.38     47.27 o 
   7   1  16      195.22      331.30     92.63 o 
   9   1  16     3362.81     4171.82    223.17 o 
  11   1  16     3134.85     3718.32    230.27 o 
  13   1  16       14.15        6.60     27.29 o 
  15   1  16       40.32       22.39     23.99 o 
  17   1  16      301.77      206.80     57.64 o 
  19   1  16      640.10      468.70     95.03 o 
  21   1  16       28.70       28.08     45.10 o 
 -28   2  16       22.83       77.04     77.16 o 
 -26   2  16      511.32      696.83    183.76 o 
 -24   2  16      122.99      129.20     70.64 o 
 -22   2  16      149.09      138.10     63.80 o 
 -20   2  16     2265.95     2679.33    389.55 o 
 -18   2  16       91.35      117.31     65.68 o 
 -16   2  16      140.27      141.00     54.91 o 
 -14   2  16     3094.64     3078.87    378.79 o 
 -12   2  16      797.23      931.76     85.15 o 
 -10   2  16     1010.70     1148.96    105.56 o 
  -8   2  16       38.96        8.42     17.52 o 
  -6   2  16       13.16       23.70     12.43 o 
  -4   2  16      116.27      147.79     22.52 o 
  -2   2  16     1256.16     1417.33    110.29 o 
   0   2  16      247.06      300.40     28.68 o 
   2   2  16      539.66      545.99     78.72 o 
   4   2  16      364.68      352.06     55.81 o 
   6   2  16      671.72      804.10     78.11 o 
   8   2  16     2052.28     2293.01    197.59 o 
  10   2  16        1.14       83.89     40.24 o 
  12   2  16      644.79      636.45     56.53 o 
  14   2  16      969.39      924.36     78.27 o 
  16   2  16       49.14      123.53     46.64 o 
  18   2  16      121.72      101.51     49.39 o 
  20   2  16      103.91      101.29     61.66 o 
  22   2  16       29.23      -17.95     71.06 o 
 -25   3  16        0.87      -10.22     53.25 o 
 -23   3  16       29.48       50.10     55.69 o 
 -21   3  16      890.85     1170.15    210.86 o 
 -19   3  16      573.50      557.37    113.30 o 
 -17   3  16     2146.49     2163.21    304.58 o 
 -15   3  16      249.11      211.05     91.02 o 
 -13   3  16      475.73      618.00    116.22 o 
 -11   3  16      347.89      415.39     75.41 o 
  -9   3  16      503.72      494.87     52.17 o 
  -7   3  16     2693.29     2538.11    291.93 o 
  -5   3  16       98.25       71.99     28.86 o 
  -3   3  16      469.92      404.00     37.39 o 
  -1   3  16     1816.05     1582.84    217.70 o 
   1   3  16       60.14      108.06     21.45 o 
   3   3  16        9.85       22.32     23.07 o 
   5   3  16      492.07      464.48     50.45 o 
   7   3  16       30.89       20.43     14.76 o 
   9   3  16       42.73       44.10     30.48 o 
  11   3  16        3.46       28.25     27.62 o 
  13   3  16      273.07      409.27     66.38 o 
  15   3  16      993.81      891.77    114.65 o 
  17   3  16     1495.63     1483.61    282.69 o 
  19   3  16       36.48       55.84     69.99 o 
  21   3  16       79.46      193.81    133.51 o 
 -22   4  16        9.87       28.71     59.58 o 
 -20   4  16        4.05       43.24     37.66 o 
 -18   4  16       12.34       14.40     30.01 o 
 -16   4  16      630.21      472.59    177.25 o 
 -14   4  16      219.20      297.34     77.35 o 
 -12   4  16      100.85      141.59     87.68 o 
 -10   4  16      419.55      439.49     75.50 o 
  -8   4  16       63.06       41.88     24.78 o 
  -6   4  16     2537.25     3175.87    324.89 o 
  -4   4  16      639.39      660.34     76.32 o 
  -2   4  16       66.86       51.25     37.71 o 
   0   4  16       53.11       69.07     19.15 o 
   2   4  16       74.26       35.29     22.28 o 
   4   4  16      127.48       88.18     28.04 o 
   6   4  16     1206.62     1243.26    113.14 o 
   8   4  16       38.20       32.23     18.67 o 
  10   4  16      286.49      348.95     84.70 o 
  12   4  16      355.32      319.19     71.91 o 
  14   4  16        8.00       30.96     33.95 o 
  16   4  16        0.00       41.07     45.70 o 
  18   4  16       16.76       31.69     38.19 o 
 -19   5  16       62.36      -10.87     77.52 o 
 -17   5  16       26.39      -14.31     35.73 o 
 -15   5  16        2.85      -37.42     37.42 o 
 -13   5  16      612.04      668.76    105.52 o 
 -11   5  16       11.73       41.80     34.54 o 
  -9   5  16      723.00      894.70    120.58 o 
  -7   5  16      917.31      974.96    153.75 o 
  -5   5  16        3.74       -4.98     30.16 o 
  -3   5  16      173.81      130.12     56.40 o 
  -1   5  16       43.75       80.13     47.37 o 
   1   5  16      199.75      297.40     83.46 o 
   3   5  16      153.40      101.57     25.18 o 
   5   5  16      385.19      231.93     84.73 o 
   7   5  16      523.84      528.80    111.18 o 
   9   5  16       58.37      180.92    112.34 o 
  11   5  16       36.40       23.24     44.56 o 
  13   5  16        4.56      116.88     59.97 o 
  15   5  16        0.00      170.90     61.42 o 
  17   5  16      265.02      221.19     75.70 o 
 -14   6  16        2.59       73.62     55.83 o 
 -12   6  16       10.33       15.25     45.26 o 
 -10   6  16      130.01       95.36     67.19 o 
  -8   6  16        7.32       29.88     45.37 o 
  -6   6  16       84.44       12.30     47.26 o 
  -4   6  16       73.56       25.55     58.14 o 
  -2   6  16      533.89      695.50    127.35 o 
   0   6  16       37.31       73.82     48.02 o 
   2   6  16      125.31      407.58     90.72 o 
   4   6  16        1.99      101.93    126.33 o 
   6   6  16       25.13      -39.48     93.31 o 
   8   6  16       12.34       47.38    100.49 o 
  10   6  16        0.02      -63.17    124.90 o 
  -7   7  16       16.09      136.64     79.29 o 
  -5   7  16        0.14      138.54    110.54 o 
  -3   7  16       91.30      170.96     81.26 o 
  -1   7  16      461.95      300.90    102.27 o 
 -27   1  17       29.32      114.12     82.96 o 
 -25   1  17      185.16      226.14     94.61 o 
 -23   1  17        7.07       63.39     56.90 o 
 -21   1  17      770.47      923.56    186.99 o 
 -19   1  17     1382.07     1413.36    214.17 o 
 -17   1  17     1109.55      956.22    142.96 o 
 -15   1  17      687.81      601.83    111.62 o 
 -13   1  17     2794.34     2559.89    224.95 o 
 -11   1  17      706.09      660.43     48.89 o 
  -9   1  17     2672.17     2830.40    168.14 o 
  -7   1  17       17.12       50.56     13.13 o 
  -5   1  17        0.47       16.71     11.12 o 
  -3   1  17       28.16       53.33     13.73 o 
  -1   1  17     5541.66     6912.73    352.95 o 
   1   1  17     4430.66     5639.09    231.30 o 
   3   1  17     2250.85     2663.26    144.79 o 
   5   1  17      341.48      355.46     33.09 o 
   7   1  17       97.18      120.00     26.69 o 
   9   1  17       15.93      122.81     51.93 o 
  11   1  17      800.26      805.59     56.10 o 
  13   1  17      868.19      718.99     69.29 o 
  15   1  17        6.02       -9.03     20.23 o 
  17   1  17      397.78      371.29     89.49 o 
  19   1  17      442.70      454.60     99.45 o 
  21   1  17      189.13      177.35    138.54 o 
 -26   2  17      365.04      559.06    151.03 o 
 -24   2  17      236.17       91.70     78.60 o 
 -22   2  17      250.34      312.05     88.04 o 
 -20   2  17      197.06      127.83     57.95 o 
 -18   2  17     1315.79     1461.81    226.13 o 
 -16   2  17     1918.06     2110.95    288.15 o 
 -14   2  17        6.66      -28.49     53.48 o 
 -12   2  17      124.95      186.11     28.38 o 
 -10   2  17      897.41      901.71     66.20 o 
  -8   2  17     1068.56     1017.30     91.85 o 
  -6   2  17      198.92      188.14     26.83 o 
  -4   2  17     1057.65     1217.59     68.14 o 
  -2   2  17      406.85      355.91     25.79 o 
   0   2  17       80.51      115.35     18.21 o 
   2   2  17        6.90       -4.40     13.05 o 
   4   2  17       13.08       40.69     32.26 o 
   6   2  17      128.98      186.81     40.31 o 
   8   2  17     1603.92     2016.10    168.99 o 
  10   2  17      387.00      473.42     47.98 o 
  12   2  17       25.79       26.65     17.65 o 
  14   2  17      160.45      199.28     53.36 o 
  16   2  17        6.24       29.92     21.98 o 
  18   2  17      229.59      211.43     67.52 o 
  20   2  17      842.05      598.23    128.25 o 
 -25   3  17      158.48      185.15     88.84 o 
 -23   3  17        0.33      -34.06     51.57 o 
 -21   3  17      115.76       60.79     52.94 o 
 -19   3  17      640.05      502.98    110.10 o 
 -17   3  17       89.84       91.53     50.25 o 
 -15   3  17      102.76       73.39     45.22 o 
 -13   3  17        1.78       18.59     25.44 o 
 -11   3  17      340.36      278.14     47.73 o 
  -9   3  17     3001.23     2906.69    289.02 o 
  -7   3  17     2431.17     2557.26    216.18 o 
  -5   3  17     5083.59     4818.95    387.74 o 
  -3   3  17      278.28      328.54     37.64 o 
  -1   3  17     1032.31      962.39    109.89 o 
   1   3  17      351.12      368.25     96.87 o 
   3   3  17      266.16      288.19     52.72 o 
   5   3  17     1761.23     1703.24    138.79 o 
   7   3  17      742.95      588.86     59.26 o 
   9   3  17      570.71      634.44     87.11 o 
  11   3  17      334.92      586.29     71.83 o 
  13   3  17      205.06      106.31     35.92 o 
  15   3  17       90.91       70.16     37.06 o 
  17   3  17      270.46      139.76     51.38 o 
  19   3  17        4.58       -0.98     45.70 o 
 -22   4  17       63.63       43.70     52.60 o 
 -20   4  17        8.42       10.42     32.60 o 
 -18   4  17       48.59       13.21     30.60 o 
 -16   4  17       47.39       51.30     34.10 o 
 -14   4  17      139.74      151.42     75.98 o 
 -12   4  17      466.11      399.70     95.11 o 
 -10   4  17       56.42       67.67     37.21 o 
  -8   4  17       87.74       93.03     35.81 o 
  -6   4  17       14.47       59.28     28.34 o 
  -4   4  17       96.84       76.47     27.91 o 
  -2   4  17      703.72      745.99    117.54 o 
   0   4  17     6019.94     5917.09    673.13 o 
   2   4  17     1337.57     1539.19     96.79 o 
   4   4  17     2183.61     2637.13    227.63 o 
   6   4  17      595.21      666.36     61.02 o 
   8   4  17      812.17      924.35    151.69 o 
  10   4  17      526.61      636.44    122.52 o 
  12   4  17      251.41      164.42     54.51 o 
  14   4  17      462.07      424.74     87.76 o 
  16   4  17        0.44       -5.17     32.73 o 
  18   4  17      230.25       48.81     71.06 o 
 -19   5  17       48.64       57.00     62.45 o 
 -17   5  17       39.11       45.94     57.34 o 
 -15   5  17       16.65       20.76     34.01 o 
 -13   5  17       42.73       20.90     61.10 o 
 -11   5  17        0.00       14.94     31.20 o 
  -9   5  17      132.40      140.56     76.50 o 
  -7   5  17       39.26       31.79     30.55 o 
  -5   5  17       39.72      129.96    108.46 o 
  -3   5  17       35.08       67.23     37.13 o 
  -1   5  17       19.88       17.01     36.33 o 
   1   5  17      419.14      456.76    158.99 o 
   3   5  17        3.45     -124.18    124.18 o 
   5   5  17      881.31      544.36    513.59 o 
   7   5  17      464.45      549.09    118.18 o 
   9   5  17       29.64       97.80    114.13 o 
  11   5  17      130.62      150.85     67.52 o 
  13   5  17      167.17      131.49     57.44 o 
  15   5  17       24.11      222.39     82.84 o 
 -14   6  17       30.20       -1.41     52.04 o 
 -12   6  17       39.69       94.79     77.88 o 
 -10   6  17        5.62      118.90     58.04 o 
  -8   6  17      152.19      262.41     90.95 o 
  -6   6  17        7.74       86.65     53.36 o 
  -4   6  17       57.74       49.96     42.88 o 
  -2   6  17      276.14      354.65    104.27 o 
   0   6  17      467.92      521.14     95.45 o 
   2   6  17       83.21      151.46    162.94 o 
   4   6  17      129.94       54.55    115.57 o 
   6   6  17        3.71       51.68    102.65 o 
   8   6  17       87.99      -14.36     89.73 o 
  10   6  17       84.87      119.16    154.33 o 
 -28   0  18      365.88      519.69    218.93 o 
 -26   0  18      434.53      372.54    166.53 o 
 -24   0  18      170.91      203.14    101.21 o 
 -22   0  18     2715.37     2415.42    536.92 o 
 -20   0  18      235.01      216.06     90.44 o 
 -18   0  18     1365.02     1306.41    251.95 o 
 -16   0  18       70.81      165.10     65.32 o 
 -14   0  18        0.43      -17.95     37.33 o 
 -12   0  18      562.08      527.23    187.55 o 
 -10   0  18     5233.26     5012.25    980.17 o 
  -8   0  18     3016.09     2962.13    473.75 o 
  -6   0  18      157.35      195.94     33.51 o 
  -4   0  18     3126.86     4255.15    334.11 o 
  -2   0  18      578.14      837.32    122.07 o 
   0   0  18       69.59      143.87     33.23 o 
   2   0  18       50.63       34.67     14.23 o 
   4   0  18       59.82       99.82     15.53 o 
   6   0  18      912.04     1095.89     79.22 o 
   8   0  18      282.78      362.49    101.21 o 
  10   0  18     1360.71     1806.72    340.24 o 
  12   0  18     5351.01     6005.89   1062.35 o 
  14   0  18       45.15      134.95     63.17 o 
  16   0  18       30.52       62.45     53.12 o 
  18   0  18      380.96      506.05    134.23 o 
  20   0  18      141.30      174.43     88.29 o 
 -27   1  18       12.34       34.06     65.73 o 
 -25   1  18        0.82      -33.51     55.06 o 
 -23   1  18      180.32      127.85     69.80 o 
 -21   1  18       27.43       41.69     47.38 o 
 -19   1  18      581.85      566.03    138.18 o 
 -17   1  18      847.71     1037.66    159.91 o 
 -15   1  18      293.57      241.12     55.10 o 
 -13   1  18      442.62      313.63    100.49 o 
 -11   1  18      335.94      336.23     34.24 o 
  -9   1  18      111.09      118.80     18.55 o 
  -7   1  18       81.38       85.86     17.92 o 
  -5   1  18        3.51       11.30     12.63 o 
  -3   1  18      748.20      672.40     36.05 o 
  -1   1  18     1183.87     1292.02     71.04 o 
   1   1  18     1757.47     2329.94    103.02 o 
   3   1  18      190.50      146.98     17.35 o 
   5   1  18      372.38      520.48     43.77 o 
   7   1  18     2350.47     2956.28    183.90 o 
   9   1  18      157.22      182.01     18.71 o 
  11   1  18     2650.85     2834.49    164.24 o 
  13   1  18      153.33      217.51     38.03 o 
  15   1  18     1153.95     1109.43    173.60 o 
  17   1  18       33.73        0.21     35.17 o 
  19   1  18        0.13       46.33     46.78 o 
  21   1  18      338.68      281.38    124.18 o 
 -26   2  18      134.47      322.68    200.27 o 
 -24   2  18      135.49      158.90     76.52 o 
 -22   2  18      104.25      179.27     74.16 o 
 -20   2  18      947.38      946.89    175.20 o 
 -18   2  18     1505.76     1455.57    227.19 o 
 -16   2  18     1562.93     1666.19    308.30 o 
 -14   2  18    11061.83    11963.42   1867.06 o 
 -12   2  18     2342.49     2302.65    175.47 o 
 -10   2  18        0.58       15.95     15.85 o 
  -8   2  18      765.11      608.28     45.12 o 
  -6   2  18     2639.17     2530.27    164.31 o 
  -4   2  18      321.61      411.83     32.03 o 
  -2   2  18       23.96       -0.52     10.70 o 
   0   2  18     4512.18     4565.44    515.98 o 
   2   2  18     1448.82     1374.39     68.85 o 
   4   2  18     1853.51     2360.44    219.60 o 
   6   2  18     1010.69     1302.52    128.32 o 
   8   2  18     1608.00     1582.30    145.75 o 
  10   2  18      111.69      141.47     47.88 o 
  12   2  18      865.79      917.74     84.10 o 
  14   2  18        0.21       20.47     26.49 o 
  16   2  18     1513.86     1344.60    209.40 o 
  18   2  18      129.70      120.18     55.66 o 
  20   2  18     1094.17      805.44    272.77 o 
 -25   3  18      203.17      157.24    125.26 o 
 -23   3  18      129.66      177.41     79.48 o 
 -21   3  18      121.36      174.43     91.16 o 
 -19   3  18     1312.05     1390.22    232.78 o 
 -17   3  18      199.56      196.68     97.26 o 
 -15   3  18      640.98      661.70    113.04 o 
 -13   3  18     1321.94     1375.38     75.78 o 
 -11   3  18     1037.40      937.49    144.64 o 
  -9   3  18     3955.45     3710.61    349.76 o 
  -7   3  18     4159.21     4210.65    455.56 o 
  -5   3  18      462.23      481.05     62.58 o 
  -3   3  18        0.24       27.56     17.44 o 
  -1   3  18     2242.50     1980.74    169.45 o 
   1   3  18     1295.99     1396.24    184.52 o 
   3   3  18        5.19       23.92     20.51 o 
   5   3  18      952.88      900.63    102.02 o 
   7   3  18       85.76      213.77     92.85 o 
   9   3  18      586.68      470.71     76.64 o 
  11   3  18      704.07      583.52     81.27 o 
  13   3  18     1042.78      773.95     96.57 o 
  15   3  18        0.50       -5.85     29.11 o 
  17   3  18       71.32       21.53     61.01 o 
  19   3  18      894.35      777.92    188.92 o 
 -22   4  18       38.48      -33.82     49.84 o 
 -20   4  18       30.46       38.68     46.74 o 
 -18   4  18      392.77      248.40    131.64 o 
 -16   4  18        3.83       72.50     41.52 o 
 -14   4  18      113.32       14.14     40.15 o 
 -12   4  18     1614.31     1630.89    193.16 o 
 -10   4  18      116.44      121.22     63.47 o 
  -8   4  18       75.66       97.18     35.63 o 
  -6   4  18      346.35      388.01     61.67 o 
  -4   4  18     1451.81     1636.21    151.77 o 
  -2   4  18        0.25       24.47     49.76 o 
   0   4  18      304.73      272.76     32.53 o 
   2   4  18      169.78      209.97     26.88 o 
   4   4  18       88.42       67.94     30.74 o 
   6   4  18       70.35       57.33     39.17 o 
   8   4  18       93.09      197.96    109.11 o 
  10   4  18       18.30      -23.67     40.67 o 
  12   4  18       50.94       41.39     38.07 o 
  14   4  18        3.47       31.27     96.19 o 
  16   4  18      434.76      416.33    141.41 o 
  18   4  18      253.69      162.22    104.08 o 
 -19   5  18       13.93      -15.79     55.99 o 
 -17   5  18        0.21       46.18     82.45 o 
 -15   5  18       36.94       84.18     63.78 o 
 -13   5  18        4.61       36.22     34.85 o 
 -11   5  18       24.21       24.26     33.90 o 
  -9   5  18        1.03       37.37     32.99 o 
  -7   5  18     3383.12     4904.08    611.79 o 
  -5   5  18        5.67       31.42     34.26 o 
  -3   5  18      801.58      860.66    120.21 o 
  -1   5  18       60.53       41.85     32.33 o 
   1   5  18      221.04      202.39     76.82 o 
   3   5  18      217.09      265.53     60.05 o 
   5   5  18       30.52      -30.87     96.90 o 
   7   5  18      152.02      236.47     78.49 o 
   9   5  18      293.57      415.46    116.41 o 
  11   5  18       53.08      179.26     79.29 o 
  13   5  18       60.48      191.03     77.23 o 
  15   5  18       54.64       54.68     55.37 o 
 -14   6  18      142.22       96.21     59.51 o 
 -12   6  18      444.80      533.98    122.39 o 
 -10   6  18       75.01       97.73     64.24 o 
  -8   6  18        0.00      209.60     77.58 o 
  -6   6  18        1.83       41.32     44.93 o 
  -4   6  18       82.02       83.03     51.67 o 
  -2   6  18       21.45       13.24     39.28 o 
   0   6  18       28.57       -9.33    109.82 o 
   2   6  18        3.33      -37.33    120.59 o 
   4   6  18       15.41       58.86    115.57 o 
   6   6  18       20.05      146.43    136.38 o 
   8   6  18        0.39      116.28    132.08 o 
 -27   1  19      423.95      382.85    134.19 o 
 -25   1  19       46.54        3.24     47.70 o 
 -23   1  19      262.39      187.84     78.36 o 
 -21   1  19        6.90       42.10     46.62 o 
 -19   1  19       97.48       64.92     48.45 o 
 -17   1  19     1833.68     1685.61    237.20 o 
 -15   1  19      198.53      184.49     83.98 o 
 -13   1  19     1730.71     1609.10    219.15 o 
 -11   1  19      387.15      410.97     44.92 o 
  -9   1  19      865.59      756.30     50.31 o 
  -7   1  19     1946.57     2138.80    148.68 o 
  -5   1  19       37.58       35.93     14.19 o 
  -3   1  19      896.40     1075.94     54.79 o 
  -1   1  19      547.47      613.92     40.41 o 
   1   1  19     1116.36     1365.62     65.14 o 
   3   1  19      706.66      692.71     76.80 o 
   5   1  19       79.55       85.33     20.20 o 
   7   1  19      865.80     1022.36     83.98 o 
   9   1  19     1130.30     1343.41     70.98 o 
  11   1  19      490.11      722.90     74.97 o 
  13   1  19      708.21      718.78    107.86 o 
  15   1  19       11.75       -1.57     50.61 o 
  17   1  19      119.08      101.70     53.97 o 
  19   1  19      177.48       58.53     50.06 o 
 -26   2  19       16.23      -10.74     90.08 o 
 -24   2  19        0.08       -5.55     44.81 o 
 -22   2  19       78.85      134.13     67.49 o 
 -20   2  19      764.33      768.78    152.78 o 
 -18   2  19      316.03      310.46     83.78 o 
 -16   2  19     1755.04     1873.28    267.64 o 
 -14   2  19     1348.95     1221.78    176.79 o 
 -12   2  19      397.79      344.74     64.42 o 
 -10   2  19     1557.20     1519.68    101.59 o 
  -8   2  19       24.04       46.24     18.76 o 
  -6   2  19      240.32      223.02     25.16 o 
  -4   2  19       58.06       58.94     18.40 o 
  -2   2  19     4236.50     4427.58    390.91 o 
   0   2  19      156.97      119.66     20.30 o 
   2   2  19      198.53      227.65     36.96 o 
   4   2  19      377.11      523.94     69.35 o 
   6   2  19     2950.60     3340.96    300.55 o 
   8   2  19       19.44      305.30    169.75 o 
  10   2  19     1166.06     1196.15     93.42 o 
  12   2  19      283.23      359.87     82.47 o 
  14   2  19       22.12       66.55     45.92 o 
  16   2  19      741.74      774.98    230.42 o 
  18   2  19       68.55       38.01     46.11 o 
 -23   3  19      264.50      298.28    108.39 o 
 -21   3  19       43.87        7.51     68.19 o 
 -19   3  19      471.30      509.20    111.76 o 
 -17   3  19        1.97      -43.41     43.41 o 
 -15   3  19      153.64      164.29     55.89 o 
 -13   3  19      107.09      126.61     21.42 o 
 -11   3  19      248.85      243.36     26.22 o 
  -9   3  19      486.55      580.94    183.04 o 
  -7   3  19      347.58      382.16     67.23 o 
  -5   3  19       18.27       54.76     29.25 o 
  -3   3  19      139.64      118.67     32.77 o 
  -1   3  19        1.01       43.14     30.87 o 
   1   3  19      535.88      533.37     53.47 o 
   3   3  19      331.35      357.68     38.14 o 
   5   3  19       51.51       29.19     17.83 o 
   7   3  19       45.66      177.32     98.98 o 
   9   3  19     1581.30     1478.59    164.27 o 
  11   3  19      398.36      424.22     62.95 o 
  13   3  19       13.96      -31.32     31.32 o 
  15   3  19      195.99      112.70     77.52 o 
  17   3  19      818.82      882.90    243.34 o 
 -22   4  19      173.85       60.30     73.22 o 
 -20   4  19      406.67      336.45     97.61 o 
 -18   4  19        8.64       60.19     50.41 o 
 -16   4  19      202.02      192.24    125.84 o 
 -14   4  19       66.49       17.64     50.32 o 
 -12   4  19      133.40       74.46     39.63 o 
 -10   4  19      599.50      715.35    152.68 o 
  -8   4  19       68.20      158.16     67.39 o 
  -6   4  19        0.48       31.37     43.91 o 
  -4   4  19      732.89      887.56     99.11 o 
  -2   4  19      218.79      248.39     57.37 o 
   0   4  19       27.90       16.89     15.06 o 
   2   4  19     1259.01     1258.71    164.83 o 
   4   4  19      365.11      442.22     54.60 o 
   6   4  19      636.20      589.11    108.04 o 
   8   4  19      407.69      531.89    107.42 o 
  10   4  19       12.17       36.64     44.12 o 
  12   4  19       85.47       65.13     43.59 o 
  14   4  19      442.72      357.07     91.10 o 
  16   4  19       55.43      -29.43     78.24 o 
 -17   5  19        0.30       40.28     47.73 o 
 -15   5  19        0.91       43.40     42.13 o 
 -13   5  19      202.55      329.12    120.93 o 
 -11   5  19       49.94       29.19     33.68 o 
  -9   5  19      344.91      438.54     90.68 o 
  -7   5  19      207.06      329.49     70.82 o 
  -5   5  19      797.02      796.12    117.30 o 
  -3   5  19       21.24       34.88     42.87 o 
  -1   5  19      225.66      305.94     63.05 o 
   1   5  19       14.43       33.82     36.40 o 
   3   5  19      102.25      140.69    114.13 o 
   5   5  19        3.00        2.87     85.42 o 
   7   5  19      364.52      177.30    137.82 o 
   9   5  19      371.66      290.71    150.74 o 
  11   5  19      207.45      231.38    120.59 o 
  13   5  19      555.33      607.25    144.49 o 
 -12   6  19        7.49       74.58     54.88 o 
 -10   6  19        3.08       94.38     58.50 o 
  -8   6  19       12.65       74.85     57.76 o 
  -6   6  19       64.60      116.65     73.69 o 
  -4   6  19        0.70      102.32     56.82 o 
  -2   6  19      263.42      196.38     84.35 o 
   0   6  19       25.21      157.20    177.30 o 
   2   6  19       20.68       -1.44    101.93 o 
   4   6  19       17.30      -56.71    114.13 o 
   6   6  19       26.24      -14.36     89.73 o 
 -26   0  20       17.69      -35.89     85.42 o 
 -24   0  20      157.98      146.43     95.47 o 
 -22   0  20      267.47      332.34    137.82 o 
 -20   0  20      859.14      765.90    197.40 o 
 -18   0  20      939.28      925.97    201.70 o 
 -16   0  20      292.00      297.17     90.44 o 
 -14   0  20     2850.82     2248.89    368.95 o 
 -12   0  20     2359.99     2761.40    485.96 o 
 -10   0  20       14.70        4.73     22.05 o 
  -8   0  20      661.69      586.33     92.69 o 
  -6   0  20     2910.21     2826.61    240.47 o 
  -4   0  20     4601.57     6456.85    577.86 o 
  -2   0  20      169.87      116.62     24.17 o 
   0   0  20      698.13      874.73     70.08 o 
   2   0  20      764.69      972.55     76.45 o 
   4   0  20       73.43      171.49     62.42 o 
   6   0  20     2269.58     2976.75    546.97 o 
   8   0  20      197.65      249.80     74.65 o 
  10   0  20     1474.49     1699.05    297.17 o 
  12   0  20       11.94       29.43     55.27 o 
  14   0  20     4461.56     5650.58   1264.78 o 
  16   0  20       16.74        8.61     58.86 o 
  18   0  20     2968.88     2864.05    604.39 o 
 -27   1  20       18.10      -17.36     58.13 o 
 -25   1  20      186.36      227.93     88.31 o 
 -23   1  20       45.72      -13.30     44.39 o 
 -21   1  20        5.11        1.70     38.92 o 
 -19   1  20      171.17       78.41     49.76 o 
 -17   1  20      168.64      158.42     55.98 o 
 -15   1  20      497.18      357.98     75.51 o 
 -13   1  20      655.32      768.25    115.55 o 
 -11   1  20     3947.08     4228.70    345.19 o 
  -9   1  20      247.15      252.00     28.11 o 
  -7   1  20     1223.88     1202.90     77.81 o 
  -5   1  20      309.84      299.46     27.41 o 
  -3   1  20       10.03       12.35     11.81 o 
  -1   1  20        9.33       19.67     13.59 o 
   1   1  20       84.95      117.95     25.45 o 
   3   1  20      182.80      251.93     47.38 o 
   5   1  20       26.56        6.49     14.51 o 
   7   1  20      144.09      143.32     22.83 o 
   9   1  20     2016.86     2290.57    115.32 o 
  11   1  20      216.94      224.48     33.10 o 
  13   1  20     1849.42     1996.79    262.66 o 
  15   1  20     1339.39     1134.39    165.21 o 
  17   1  20      247.35      114.76     81.83 o 
  19   1  20     1384.39     1074.56    274.92 o 
 -26   2  20       34.73       87.00     74.65 o 
 -24   2  20       10.55       13.52     49.64 o 
 -22   2  20        9.65        1.56     42.39 o 
 -20   2  20      122.16      110.59     61.01 o 
 -18   2  20      241.89      298.43     89.37 o 
 -16   2  20      129.69       71.82     89.73 o 
 -14   2  20       27.54       69.49     28.03 o 
 -12   2  20     3329.92     3255.22    285.09 o 
 -10   2  20     1517.78     1550.59    105.14 o 
  -8   2  20     3120.28     3496.69    366.69 o 
  -6   2  20     4459.95     4885.24    307.70 o 
  -4   2  20     2358.54     2679.72    160.91 o 
  -2   2  20        1.12      -12.36     16.26 o 
   0   2  20      185.36      202.70     32.84 o 
   2   2  20      520.63      546.38     57.12 o 
   4   2  20     1730.87     2053.95    189.62 o 
   6   2  20        2.78      -14.87     21.48 o 
   8   2  20     1679.88     2004.77    178.02 o 
  10   2  20      401.62      295.83     45.27 o 
  12   2  20       66.25       58.05     31.15 o 
  14   2  20     1326.86     1466.30    345.62 o 
  16   2  20      894.59      896.26    170.88 o 
  18   2  20        0.80       79.85     67.11 o 
 -23   3  20      212.67      272.77    125.62 o 
 -21   3  20       43.46       45.51     60.65 o 
 -19   3  20      602.63      644.32    136.23 o 
 -17   3  20      634.63      623.63    120.44 o 
 -15   3  20       33.05        7.12     40.18 o 
 -13   3  20     1885.38     1653.66    244.00 o 
 -11   3  20     3198.11     3072.65    248.30 o 
  -9   3  20     1728.20     1881.74    459.76 o 
  -7   3  20     1403.08     1641.28    223.08 o 
  -5   3  20      375.99      288.54     66.83 o 
  -3   3  20        7.24       13.59     20.83 o 
  -1   3  20      133.01      172.11     35.23 o 
   1   3  20       72.81       90.07     26.01 o 
   3   3  20       94.09      108.36     26.73 o 
   5   3  20      864.37     1020.06    157.80 o 
   7   3  20      854.78      903.82    127.87 o 
   9   3  20      155.04      286.21    143.20 o 
  11   3  20      221.17      128.45     40.73 o 
  13   3  20     1299.81      882.94    107.56 o 
  15   3  20       98.88       48.09     66.04 o 
  17   3  20      641.23      615.88    196.68 o 
 -20   4  20       92.87       77.35     67.52 o 
 -18   4  20        3.67        2.56     41.07 o 
 -16   4  20       21.87       18.48     50.61 o 
 -14   4  20      106.56       16.95     51.50 o 
 -12   4  20       36.23       42.37     38.72 o 
 -10   4  20       11.31       -6.48     51.60 o 
  -8   4  20      738.13      647.05    179.58 o 
  -6   4  20     1037.36     1006.49    381.32 o 
  -4   4  20      593.15      579.02    151.82 o 
  -2   4  20      774.40      877.76    123.28 o 
   0   4  20       86.17       77.05     29.97 o 
   2   4  20      950.56      833.63    234.61 o 
   4   4  20      172.74      151.88     78.24 o 
   6   4  20        0.03      -27.42     36.41 o 
   8   4  20      511.33      549.68    114.96 o 
  10   4  20        0.01      -48.33     68.55 o 
  12   4  20      159.63       64.05     43.77 o 
  14   4  20      469.66      682.63    227.54 o 
  16   4  20       77.41       48.09     76.09 o 
 -17   5  20      306.20      292.56    220.37 o 
 -15   5  20        4.80      -17.45     38.49 o 
 -13   5  20       41.67      141.00    101.08 o 
 -11   5  20      132.27      219.36     86.00 o 
  -9   5  20      532.66      781.01    141.94 o 
  -7   5  20       19.57       20.15     36.39 o 
  -5   5  20       14.10       26.29     34.72 o 
  -3   5  20      529.94      537.92     89.84 o 
  -1   5  20      462.01      395.35     70.25 o 
   1   5  20       62.63      129.21    141.41 o 
   3   5  20       29.44      160.07    126.33 o 
   5   5  20     1417.10     1604.30    513.23 o 
   7   5  20       28.93       70.35     90.44 o 
   9   5  20        1.46      152.18    122.75 o 
  11   5  20       64.18      342.39    190.22 o 
 -12   6  20        0.01      101.91     61.62 o 
 -10   6  20        1.04       96.65     57.13 o 
  -8   6  20      238.11      308.73     94.91 o 
  -6   6  20        5.67      102.33     61.54 o 
  -4   6  20       37.18       51.48     49.56 o 
  -2   6  20       39.07      108.39    168.68 o 
   0   6  20      439.24      541.23    335.93 o 
   2   6  20        4.84      -73.22    117.72 o 
   4   6  20        4.28        0.00     93.31 o 
 -25   1  21        9.50       61.71     63.88 o 
 -23   1  21        2.00       62.62     80.75 o 
 -21   1  21       35.55       94.25     91.16 o 
 -19   1  21        7.18       62.66     49.15 o 
 -17   1  21      527.79      354.02     88.30 o 
 -15   1  21      280.09      432.22     89.37 o 
 -13   1  21      533.09      508.86     86.31 o 
 -11   1  21     2227.36     2181.37    298.27 o 
  -9   1  21     1815.71     1820.18    199.96 o 
  -7   1  21      411.88      389.24     34.81 o 
  -5   1  21      340.76      338.42     30.42 o 
  -3   1  21      339.09      346.80     29.64 o 
  -1   1  21     1764.94     1882.09    111.01 o 
   1   1  21       63.93       54.41     16.78 o 
   3   1  21       27.19       55.24     21.77 o 
   5   1  21      446.13      558.26     78.46 o 
   7   1  21     5274.32     6130.57    429.65 o 
   9   1  21        2.66       -3.94     20.51 o 
  11   1  21        1.61      -20.44     40.74 o 
  13   1  21      621.77      670.05    115.40 o 
  15   1  21       74.10       20.28     43.43 o 
  17   1  21       15.20       25.80     40.09 o 
 -24   2  21       30.95       24.04     54.60 o 
 -22   2  21      137.45       27.47     49.79 o 
 -20   2  21        0.09       53.23     51.90 o 
 -18   2  21        3.96       62.71     54.91 o 
 -16   2  21      176.56      111.36     58.57 o 
 -14   2  21      355.15      305.15     97.60 o 
 -12   2  21      132.09       72.46     37.17 o 
 -10   2  21        1.13       15.09     20.69 o 
  -8   2  21      136.25       88.77     29.12 o 
  -6   2  21      449.69      460.85     44.22 o 
  -4   2  21      127.81      115.01     26.10 o 
  -2   2  21       81.75       80.77     18.34 o 
   0   2  21     2284.32     2495.59    299.63 o 
   2   2  21      509.98      565.28     36.48 o 
   4   2  21       46.12       43.79     35.36 o 
   6   2  21      341.84      453.17    160.79 o 
   8   2  21      266.95      323.84     60.37 o 
  10   2  21      141.01       81.34     27.06 o 
  12   2  21      923.73      737.91    188.78 o 
  14   2  21      440.11      535.93    113.59 o 
  16   2  21       54.92      121.25     63.88 o 
  18   2  21      185.28       50.96     70.35 o 
 -23   3  21       58.41       67.55     64.79 o 
 -21   3  21        1.61       65.99     58.10 o 
 -19   3  21      252.19      317.51     92.26 o 
 -17   3  21        0.14       18.66     90.44 o 
 -15   3  21       50.25       52.71     49.96 o 
 -13   3  21      695.18      810.85    146.40 o 
 -11   3  21      517.58      512.54     92.81 o 
  -9   3  21       14.98      -24.93     40.20 o 
  -7   3  21      401.74      383.46     66.44 o 
  -5   3  21      761.79      739.54     96.99 o 
  -3   3  21      377.37      330.03     65.95 o 
  -1   3  21      193.47      160.64     39.79 o 
   1   3  21      594.10      399.77     38.34 o 
   3   3  21      240.41      214.96     26.08 o 
   5   3  21       67.20      151.11    100.85 o 
   7   3  21      204.74      257.16     87.57 o 
   9   3  21     1344.96     1376.48    197.19 o 
  11   3  21      220.54      184.31     56.55 o 
  13   3  21      321.48      145.71     76.09 o 
  15   3  21      107.99       86.14     68.19 o 
  17   3  21      134.79      132.08     89.73 o 
 -20   4  21      185.13      246.93    119.16 o 
 -18   4  21      514.24      865.83    202.18 o 
 -16   4  21      118.37      124.03     63.53 o 
 -14   4  21       31.45      -13.71     42.47 o 
 -12   4  21      774.42      592.86    283.74 o 
 -10   4  21      182.28      228.98     89.67 o 
  -8   4  21      869.23      845.20    364.34 o 
  -6   4  21       37.28       41.70     63.94 o 
  -4   4  21       29.35       90.15     35.60 o 
  -2   4  21        9.17       71.41     44.41 o 
   0   4  21       66.49       56.00     36.61 o 
   2   4  21      521.34      252.04    291.43 o 
   4   4  21      543.32      568.56    170.48 o 
   6   4  21     1669.56     1658.85    244.23 o 
   8   4  21      168.25      177.65     67.27 o 
  10   4  21      134.82      304.94    182.32 o 
  12   4  21       71.68       66.04     63.88 o 
  14   4  21        1.25       68.19     75.37 o 
 -17   5  21       14.90       57.42     83.98 o 
 -15   5  21        2.09       67.80     66.76 o 
 -13   5  21        5.66       18.76     41.57 o 
 -11   5  21       18.18       28.40     40.04 o 
  -9   5  21       35.65       37.82     61.16 o 
  -7   5  21       20.54       20.69     53.48 o 
  -5   5  21       31.23       71.80     59.48 o 
  -3   5  21       33.97       64.54     41.83 o 
  -1   5  21       39.08       41.63    101.93 o 
   1   5  21      345.13      361.77    264.15 o 
   3   5  21       37.48       50.96     99.06 o 
   5   5  21        6.68       95.47    105.52 o 
   7   5  21       11.93       56.71     88.29 o 
   9   5  21        9.22      269.90    189.50 o 
  11   5  21      250.29      247.51    119.47 o 
 -12   6  21        5.09      185.19    152.89 o 
 -10   6  21        8.40      176.24     90.20 o 
  -8   6  21        7.21      107.32     59.57 o 
  -6   6  21       10.40       44.81     52.76 o 
 -26   0  22       33.71      222.52    140.69 o 
 -24   0  22       74.32      188.78    109.11 o 
 -22   0  22        1.87       47.38     67.47 o 
 -20   0  22      200.79      166.53     81.83 o 
 -18   0  22      244.04      420.63    134.23 o 
 -16   0  22     3705.42     3411.02    669.00 o 
 -14   0  22     1900.29     1757.91    345.98 o 
 -12   0  22       33.78      -12.20     53.84 o 
 -10   0  22      153.09      197.40     87.57 o 
  -8   0  22     2792.02     2687.23    571.37 o 
  -6   0  22       76.21       78.14     43.63 o 
  -4   0  22     5568.37     6435.69   1142.39 o 
  -2   0  22      851.21     1035.40    109.30 o 
   0   0  22      677.54      594.18    140.30 o 
   2   0  22      243.52      236.95     31.11 o 
   4   0  22     1018.29     1583.11     85.09 o 
   6   0  22     2941.63     3930.71    842.71 o 
   8   0  22      730.06      807.53    207.45 o 
  10   0  22     4271.77     3862.52    707.76 o 
  12   0  22       43.04       33.02     53.84 o 
  14   0  22      354.50      235.44    113.41 o 
  16   0  22     2477.63     2513.76    618.03 o 
 -25   1  22        0.33      -29.98     55.58 o 
 -23   1  22      129.88       36.59     52.31 o 
 -21   1  22        5.09        8.43     40.26 o 
 -19   1  22        9.89      -21.42     41.17 o 
 -17   1  22       24.92       51.46     96.55 o 
 -15   1  22      500.82      483.87     90.70 o 
 -13   1  22      557.16      460.18     83.82 o 
 -11   1  22      538.96      478.74     69.21 o 
  -9   1  22      195.01      172.01     46.29 o 
  -7   1  22     2201.77     2397.37    172.26 o 
  -5   1  22     2167.18     2459.13    151.26 o 
  -3   1  22      721.31      772.59     59.15 o 
  -1   1  22     1561.18     1629.26     90.12 o 
   1   1  22      128.82      139.05     18.02 o 
   3   1  22      731.30      843.99    159.35 o 
   5   1  22       57.35      148.00    107.30 o 
   7   1  22     1221.20     1489.20    142.17 o 
   9   1  22     1024.99      939.61    188.78 o 
  11   1  22        0.81       94.62     55.19 o 
  13   1  22        0.04       29.47    106.59 o 
  15   1  22      853.40      888.05    166.99 o 
  17   1  22     1036.09      900.85    240.47 o 
 -24   2  22       78.13       29.25     60.00 o 
 -22   2  22       35.10       31.58     50.83 o 
 -20   2  22       32.10       50.39     51.36 o 
 -18   2  22       31.40       22.85     41.74 o 
 -16   2  22     1117.46     1183.85    189.10 o 
 -14   2  22       74.23       91.05     50.90 o 
 -12   2  22     1621.77     1484.30    280.82 o 
 -10   2  22      109.89      124.45     61.69 o 
  -8   2  22      665.31      539.66     57.80 o 
  -6   2  22      257.41      311.94     52.14 o 
  -4   2  22      167.11      219.78     32.65 o 
  -2   2  22       65.18       76.53     19.13 o 
   0   2  22      563.46      554.21     59.45 o 
   2   2  22       62.57       51.89     13.17 o 
   4   2  22     1009.66     1016.22    109.06 o 
   6   2  22      184.12      203.33     58.50 o 
   8   2  22       55.10       58.41     37.06 o 
  10   2  22      196.49      399.82    149.30 o 
  12   2  22        0.25       -7.18     53.12 o 
  14   2  22       43.25       44.50     58.86 o 
  16   2  22      188.98      213.91    101.21 o 
 -23   3  22        1.80       -3.59     61.01 o 
 -21   3  22      328.74      367.60    107.53 o 
 -19   3  22       55.67       53.09     74.29 o 
 -17   3  22      115.20      166.77     67.05 o 
 -15   3  22      419.40      450.80    100.87 o 
 -13   3  22     1481.47     1549.88    245.85 o 
 -11   3  22      482.79      530.93     96.48 o 
  -9   3  22     1300.36     1320.75    176.02 o 
  -7   3  22       14.58       13.35     48.81 o 
  -5   3  22      621.97      731.08     93.59 o 
  -3   3  22      435.88      436.87    126.32 o 
  -1   3  22       16.32       71.67     62.81 o 
   1   3  22     1203.61     1098.73    108.63 o 
   3   3  22      287.40      305.35     67.20 o 
   5   3  22       17.69       45.73     61.37 o 
   7   3  22      102.16       54.09     46.66 o 
   9   3  22       21.91      -38.20     38.20 o 
  11   3  22      167.61       49.53     53.84 o 
  13   3  22       96.11      111.26     70.35 o 
  15   3  22        5.50      -17.23     55.99 o 
 -20   4  22       23.10      -12.92     74.65 o 
 -18   4  22       22.16      -23.22     52.26 o 
 -16   4  22       66.74      107.73     82.91 o 
 -14   4  22        0.84      -21.82     50.17 o 
 -12   4  22       24.90       17.38     48.85 o 
 -10   4  22      254.29      236.98     86.62 o 
  -8   4  22      346.71      473.40    114.69 o 
  -6   4  22        8.81       27.96     38.41 o 
  -4   4  22      979.40      803.94    148.59 o 
  -2   4  22      134.14      106.05     46.12 o 
   0   4  22      119.97      157.27     51.67 o 
   2   4  22        0.04      -24.74     35.54 o 
   4   4  22      194.69      209.93    125.98 o 
   6   4  22       60.98       86.77     57.63 o 
   8   4  22       56.14      164.71     81.47 o 
  10   4  22      158.57      126.32    104.08 o 
  14   4  22       24.17       18.66     61.01 o 
 -17   5  22        6.24       61.01     81.83 o 
 -15   5  22       83.16       36.71     50.87 o 
 -13   5  22      275.72      180.40     72.46 o 
 -11   5  22       17.32       43.86     69.39 o 
  -9   5  22      187.11      177.70     64.16 o 
  -7   5  22        0.30      -30.42     41.60 o 
  -5   5  22        1.21        5.49     50.46 o 
  -3   5  22       88.28       81.21     65.07 o 
  -1   5  22      381.75      407.71    253.39 o 
   1   5  22       99.96       72.50    126.33 o 
   3   5  22      711.50      324.45    210.32 o 
   5   5  22       63.87       67.47    124.90 o 
   9   5  22      115.78      218.21    176.58 o 
 -10   6  22        3.35      150.02    140.69 o 
  -8   6  22       53.56      165.10    145.00 o 
 -25   1  23      555.27      680.66    173.82 o 
 -23   1  23        0.00        5.50     43.79 o 
 -21   1  23       72.70       50.42     63.88 o 
 -19   1  23      948.68      839.10    153.23 o 
 -17   1  23      377.62      353.32     91.16 o 
 -15   1  23     1339.63     1161.80    248.00 o 
 -13   1  23       69.90       51.13     34.94 o 
 -11   1  23       48.58       58.55     29.51 o 
  -9   1  23     1504.31     1386.22    110.70 o 
  -7   1  23        3.98       12.75     15.30 o 
  -5   1  23      691.42      620.90     50.83 o 
  -3   1  23        2.59       27.09     18.57 o 
  -1   1  23     2238.93     2419.58    148.30 o 
   1   1  23     3273.40     3573.80    289.68 o 
   3   1  23     1551.19     1651.11    157.76 o 
   5   1  23      704.20      844.05    252.67 o 
   7   1  23     1995.20     2446.88    226.96 o 
   9   1  23     1423.65     1779.44    330.19 o 
  11   1  23       90.49        2.42     41.39 o 
  13   1  23      185.86      163.86     71.43 o 
  15   1  23      264.53      267.60     99.71 o 
 -24   2  23       33.54       67.25     71.68 o 
 -22   2  23       37.14       19.48     53.40 o 
 -20   2  23       18.85      -14.22     47.38 o 
 -18   2  23      269.91      137.90     60.74 o 
 -16   2  23     1327.96     1242.96    197.75 o 
 -14   2  23      113.39       81.35     45.21 o 
 -12   2  23      119.98      120.83     40.66 o 
 -10   2  23       38.12       77.81     27.93 o 
  -8   2  23       23.37       42.55     22.88 o 
  -6   2  23     3631.93     3662.20    286.76 o 
  -4   2  23     1834.30     1832.90    177.33 o 
  -2   2  23     2526.69     2500.64    163.09 o 
   0   2  23        0.02       27.70     18.84 o 
   2   2  23      327.51      272.89     54.79 o 
   4   2  23      785.90      959.71    226.83 o 
   6   2  23      550.65      559.13     84.60 o 
   8   2  23     1061.50     1230.50    164.74 o 
  10   2  23      339.90      324.45    142.13 o 
  12   2  23       13.01       45.94     81.11 o 
  14   2  23       72.19       36.61     60.30 o 
  16   2  23      233.54       53.12     68.19 o 
 -21   3  23       37.46       17.91     48.31 o 
 -19   3  23       11.80       -9.07     91.16 o 
 -17   3  23       84.25       64.51     52.06 o 
 -15   3  23        0.28      -20.72     40.42 o 
 -13   3  23       14.28        7.06     45.22 o 
 -11   3  23       81.72      110.33     70.35 o 
  -9   3  23       39.85       11.84     58.86 o 
  -7   3  23     1029.41     1068.05    157.66 o 
  -5   3  23      286.06      197.49     50.40 o 
  -3   3  23       65.80        3.38     33.38 o 
  -1   3  23      226.83      130.10     38.66 o 
   1   3  23       38.36       41.99    103.01 o 
   3   3  23        0.68        7.64     38.37 o 
   5   3  23       28.72       42.44     40.70 o 
   7   3  23        2.07       11.18     52.04 o 
   9   3  23      442.14      408.43    137.82 o 
  11   3  23       67.49      141.41     74.65 o 
  13   3  23       16.36       68.19     83.98 o 
  15   3  23      252.84       38.76     66.76 o 
 -20   4  23      207.73      122.75     98.34 o 
 -18   4  23       36.08       94.86     72.57 o 
 -16   4  23      242.26      390.98    131.38 o 
 -14   4  23      208.37      138.14     74.31 o 
 -12   4  23       91.58       23.15     45.25 o 
 -10   4  23       56.57       76.17     58.64 o 
  -8   4  23      105.99       32.65     47.18 o 
  -6   4  23      252.56      223.63     74.34 o 
  -4   4  23      130.12      327.68     95.83 o 
  -2   4  23       97.41      133.99     80.04 o 
   0   4  23     1331.52     1716.99    579.27 o 
   4   4  23      339.23      307.52     73.58 o 
   6   4  23       53.45       36.53     54.31 o 
   8   4  23       11.93       63.58     82.19 o 
  10   4  23      348.42      315.12    129.21 o 
  12   4  23      429.86      190.94    111.98 o 
 -15   5  23      102.03      -17.95     80.39 o 
 -13   5  23        7.21       87.24     67.14 o 
 -11   5  23       42.16       83.30     59.60 o 
  -9   5  23       16.64       73.62     60.21 o 
  -7   5  23        0.37      -15.90     52.26 o 
  -5   5  23       90.51      102.81     68.42 o 
  -3   5  23       60.75      145.71    143.56 o 
  -1   5  23       39.12       22.97     98.34 o 
   1   5  23      159.80       74.65    128.49 o 
   3   5  23      222.46      -19.38     83.98 o 
   5   5  23        9.42      394.08    244.77 o 
   7   5  23        6.12      264.15    159.35 o 
 -24   0  24        3.33      186.63    122.75 o 
 -22   0  24        4.25      -90.44     90.44 o 
 -20   0  24        0.60      109.11     83.27 o 
 -18   0  24       14.32       12.92     66.76 o 
 -16   0  24      271.86      333.78    118.44 o 
 -14   0  24       19.83       43.07     68.19 o 
 -12   0  24     1880.98     2307.75    503.90 o 
 -10   0  24      899.91      716.37    163.66 o 
  -8   0  24      323.31      307.11     67.60 o 
  -6   0  24        5.39      -16.93     35.97 o 
  -4   0  24     4356.07     4787.03   1007.80 o 
  -2   0  24      758.15      679.55    168.22 o 
   0   0  24     1810.55     2157.83    459.20 o 
   2   0  24       59.62       46.56     19.39 o 
   4   0  24       75.74       61.01     17.23 o 
   8   0  24      401.57      537.64    200.99 o 
  10   0  24      713.95      989.86    284.97 o 
  12   0  24      372.95      282.82    106.24 o 
  14   0  24      278.68      323.01    120.59 o 
 -23   1  24       82.43       42.18     55.70 o 
 -21   1  24       23.79       -4.09     42.42 o 
 -19   1  24        7.42       30.56     43.11 o 
 -17   1  24       61.23       50.14     45.00 o 
 -15   1  24      212.03      213.80     82.55 o 
 -13   1  24       21.87        6.73     27.97 o 
 -11   1  24       90.25       82.34     33.55 o 
  -9   1  24      312.16      237.15     55.60 o 
  -7   1  24      774.19      767.17     70.50 o 
  -5   1  24     3998.51     3814.58    274.58 o 
  -3   1  24       15.22       -1.84     16.53 o 
  -1   1  24     1187.15     1344.02     93.55 o 
   1   1  24      102.57      145.01     30.96 o 
   3   1  24      369.53      491.70    107.67 o 
   5   1  24      395.70      366.08     61.73 o 
   7   1  24      310.59      518.26    187.35 o 
   9   1  24      186.53      189.50     83.98 o 
  11   1  24        1.15      -27.28     53.84 o 
  13   1  24      669.90      652.63    158.10 o 
  15   1  24        7.71      166.53    134.95 o 
 -22   2  24       92.23      134.26     78.57 o 
 -20   2  24      125.87       55.19     58.56 o 
 -18   2  24        2.10       -9.55     42.88 o 
 -16   2  24       42.30       62.70     56.90 o 
 -14   2  24      201.96      136.38     78.24 o 
 -12   2  24     1427.44     1384.39    206.41 o 
 -10   2  24      518.98      490.42    133.53 o 
  -8   2  24       86.45       37.69     23.87 o 
  -6   2  24      674.28      641.12     67.61 o 
  -4   2  24       85.54       58.26     25.21 o 
  -2   2  24      107.86       54.18     32.66 o 
   0   2  24      206.21      150.48     55.27 o 
   2   2  24      298.42      317.27    107.67 o 
   4   2  24      283.49      235.39     67.08 o 
   6   2  24      594.83      552.23     89.11 o 
   8   2  24       11.75       48.81     53.84 o 
  10   2  24       49.92       33.02     76.81 o 
  12   2  24        1.33       -7.18     73.93 o 
 -21   3  24        8.29      -55.99     73.93 o 
 -19   3  24        8.45       60.67     58.28 o 
 -17   3  24       69.45       55.23     62.09 o 
 -15   3  24       75.32       40.23     44.15 o 
 -13   3  24       38.49       -2.37     39.44 o 
 -11   3  24       75.22      137.52     61.73 o 
  -9   3  24     1715.58     1608.61    289.28 o 
  -7   3  24      656.77      691.52    115.17 o 
  -5   3  24      560.29      552.68     94.87 o 
  -3   3  24       18.47       25.41     30.75 o 
  -1   3  24       51.08       20.88     64.60 o 
   1   3  24      101.28       91.16     95.47 o 
   3   3  24       65.21       35.97     44.22 o 
   5   3  24       12.94       39.62     40.70 o 
   7   3  24      332.43      133.55     50.78 o 
   9   3  24      123.68      104.08     79.68 o 
  11   3  24      252.13      152.89     99.78 o 
  13   3  24      165.91       66.04     83.27 o 
 -18   4  24       25.63        2.87     70.35 o 
 -16   4  24       33.22       50.78     69.14 o 
 -14   4  24       98.58       52.16     65.98 o 
 -12   4  24       10.88       67.69     55.17 o 
 -10   4  24        4.80      -20.75     52.35 o 
  -8   4  24      228.57      242.54     89.94 o 
  -6   4  24      131.96       65.06     54.37 o 
  -4   4  24       83.58       44.40     45.90 o 
  -2   4  24        5.52      142.84    143.56 o 
   0   4  24      565.34      756.57    325.88 o 
   4   4  24      186.43      280.66    160.07 o 
   6   4  24       11.75       34.70     49.21 o 
   8   4  24      121.24      209.60    123.46 o 
  10   4  24       17.79       96.19    101.93 o 
  12   4  24        0.23       78.24     76.09 o 
 -15   5  24       51.89       48.81     97.62 o 
 -13   5  24       11.56       95.47    102.65 o 
 -11   5  24       10.28       94.75     99.06 o 
  -9   5  24       70.90       86.89     64.50 o 
  -7   5  24      249.70      201.54     95.35 o 
  -5   5  24       67.13      130.64    148.59 o 
  -3   5  24      174.18      221.08    183.04 o 
  -1   5  24        1.97       22.97    101.21 o 
   1   5  24      385.89      522.56    345.98 o 
   3   5  24      196.07      158.64    139.97 o 
   5   5  24        0.76      228.26    197.40 o 
 -23   1  25      123.96       74.91     61.57 o 
 -21   1  25      140.46       44.39     49.48 o 
 -19   1  25        8.66       30.83     71.78 o 
 -17   1  25       71.42       52.33     44.34 o 
 -15   1  25      208.46       96.88     48.16 o 
 -13   1  25      128.36       87.06     47.71 o 
 -11   1  25      538.53      376.18     88.56 o 
  -9   1  25      265.46      290.11     78.12 o 
  -7   1  25      342.36      364.60     64.61 o 
  -5   1  25       64.78       48.46     24.09 o 
  -3   1  25     2197.38     1977.34    280.11 o 
  -1   1  25      339.80      283.50     58.77 o 
   1   1  25      630.60      552.63    151.10 o 
   3   1  25      143.10       86.14     50.25 o 
   7   1  25      467.75      845.58    236.88 o 
   9   1  25       48.90       26.56     80.39 o 
  11   1  25      172.80      290.71    108.39 o 
  13   1  25       67.43       50.25     78.24 o 
 -22   2  25      187.27      217.99    124.18 o 
 -20   2  25       72.14       90.87     77.52 o 
 -18   2  25       48.11       14.98     50.18 o 
 -16   2  25      556.71      440.72    116.83 o 
 -14   2  25       46.31      140.74    149.30 o 
 -12   2  25      631.10      464.58    105.52 o 
 -10   2  25      468.51      403.69    106.95 o 
  -8   2  25        0.31        0.27     32.21 o 
  -6   2  25      151.89      122.75     33.80 o 
  -4   2  25      162.08      122.66     35.14 o 
  -2   2  25       71.29       63.62     35.44 o 
   0   2  25      111.03      258.41    117.00 o 
   2   2  25      719.55      709.19    188.78 o 
   4   2  25      479.61      522.56    145.71 o 
   6   2  25      151.77      256.97    127.77 o 
   8   2  25      151.87      133.51     91.88 o 
  12   2  25        1.07      106.24     96.90 o 
  14   2  25      114.09       39.48     82.55 o 
 -21   3  25      113.40        5.02     61.01 o 
 -19   3  25       88.33       43.18     58.23 o 
 -17   3  25      595.01      592.24    149.85 o 
 -15   3  25       41.26       35.41     44.02 o 
 -13   3  25      632.23      469.55    100.56 o 
 -11   3  25       64.59       55.84     43.50 o 
  -9   3  25       60.53       48.64     44.46 o 
  -7   3  25      504.11      472.40     97.72 o 
  -5   3  25        2.10       31.75     34.60 o 
  -3   3  25       64.74      202.12     61.69 o 
  -1   3  25      123.82      150.74     99.78 o 
   1   3  25       23.41      -30.15     73.93 o 
   3   3  25       87.81      137.10    113.41 o 
   5   3  25       81.90       47.24     49.67 o 
   7   3  25       98.84       11.48     45.94 o 
   9   3  25        9.24       15.07     60.30 o 
  11   3  25       66.86      162.94    111.98 o 
  13   3  25       77.83      132.79    125.62 o 
 -18   4  25       75.58       28.71     71.78 o 
 -16   4  25       78.80       81.11     77.52 o 
 -14   4  25      233.89      221.14    100.44 o 
 -12   4  25       28.94       62.72     53.80 o 
 -10   4  25      364.55      464.47    185.55 o 
  -8   4  25       37.46       54.64     56.95 o 
  -6   4  25        0.00        7.07     41.47 o 
  -4   4  25      205.62      257.69    180.89 o 
  -2   4  25      232.41      145.00    121.31 o 
   0   4  25      204.74      350.29    209.60 o 
   2   4  25       51.22      150.74    159.35 o 
 -13   5  25        0.06      132.08    117.72 o 
 -11   5  25        0.46      178.02    128.49 o 
  -9   5  25      132.62      183.76    119.87 o 
  -7   5  25      180.23      217.50    184.48 o 
  -5   5  25       93.37       30.15    134.23 o 
  -3   5  25       31.71       13.64    124.18 o 
  -1   5  25        5.90       30.15    111.26 o 
   1   5  25      324.40      214.62    200.27 o 
   3   5  25       38.88      205.29    191.65 o 
 -22   0  26      416.83      425.66    165.81 o 
 -20   0  26       88.41        8.61     75.37 o 
 -18   0  26        9.39      -25.12     66.76 o 
 -16   0  26      447.74      334.50    124.90 o 
 -14   0  26       68.94       45.22     74.65 o 
 -12   0  26       19.45      -24.41     63.17 o 
 -10   0  26      809.30      795.33    213.19 o 
  -8   0  26       60.47       15.79     59.58 o 
  -6   0  26      183.24      100.51     47.37 o 
  -4   0  26      940.44      800.23    257.37 o 
  -2   0  26     2154.71     2006.27    316.55 o 
   0   0  26     1382.59     1367.42    246.21 o 
  12   0  26       52.74      -12.92     74.65 o 
 -23   1  26      142.04      133.16     80.70 o 
 -21   1  26       61.30       -7.10     44.84 o 
 -19   1  26      283.55      148.77     78.96 o 
 -17   1  26      171.77       32.16     67.47 o 
 -15   1  26        1.12       81.13     54.29 o 
 -13   1  26       44.68       49.45     41.82 o 
 -11   1  26       12.77        2.13     37.94 o 
  -9   1  26       12.40       -1.44     45.22 o 
  -7   1  26       99.87       46.72     28.49 o 
  -5   1  26        5.98       32.97     28.61 o 
  -3   1  26      123.98       82.73     35.33 o 
  -1   1  26     2375.01     2601.34    774.15 o 
   1   1  26      183.32       81.11     61.01 o 
   9   1  26      127.67      119.87    100.49 o 
  11   1  26       89.59      135.67     89.73 o 
  13   1  26      305.35      222.52    114.85 o 
 -22   2  26      117.47      151.46    104.08 o 
 -20   2  26       16.50       41.50     55.23 o 
 -18   2  26        5.58       70.26     58.28 o 
 -16   2  26      126.87      105.28     56.63 o 
 -14   2  26       28.26       36.37     48.46 o 
 -12   2  26       13.93       19.08     41.02 o 
 -10   2  26      109.70       65.71     47.19 o 
  -8   2  26       61.73      124.83     53.87 o 
  -6   2  26      904.59      934.38    144.71 o 
  -4   2  26      139.04       98.64     52.40 o 
  -2   2  26        8.76       43.07     83.27 o 
   0   2  26       78.34      196.68    105.52 o 
   2   2  26      269.14      245.49    111.26 o 
   6   2  26       66.71       95.47     89.01 o 
   8   2  26      809.44     1150.64    373.26 o 
  10   2  26       66.44      111.26     81.11 o 
  12   2  26        7.95       49.53     69.63 o 
 -21   3  26        8.97       47.38     73.93 o 
 -19   3  26       16.35       75.85     65.82 o 
 -17   3  26        0.67       59.14     66.76 o 
 -15   3  26        0.95       12.88     43.07 o 
 -13   3  26      385.22      289.21    118.08 o 
 -11   3  26       68.66       52.84     50.03 o 
  -9   3  26       37.59       22.71     44.78 o 
  -7   3  26       18.40      -12.20     35.99 o 
  -5   3  26       25.18       27.83     38.69 o 
  -3   3  26      490.67      602.96    283.53 o 
  -1   3  26        0.03       50.96     89.01 o 
   1   3  26      361.84      536.20    217.50 o 
   3   3  26      257.03      379.72    179.45 o 
   5   3  26       50.37       59.58     66.04 o 
   7   3  26      220.80      113.41     68.19 o 
   9   3  26      194.26      212.47    116.28 o 
  11   3  26       51.61       96.19     81.11 o 
 -18   4  26        1.53      124.18    101.93 o 
 -16   4  26        0.43       24.41     66.04 o 
 -14   4  26        0.85      114.16     87.02 o 
 -12   4  26        1.70       20.52     59.24 o 
 -10   4  26       57.00      127.50     84.22 o 
  -8   4  26       15.29       70.68     68.78 o 
  -6   4  26        4.96       56.71    150.02 o 
  -4   4  26      147.01      137.82    125.62 o 
  -2   4  26      238.18      317.27    208.16 o 
   0   4  26      373.07      199.55    141.41 o 
   2   4  26       85.39      246.93    209.60 o 
   4   4  26       14.45      -30.87     94.75 o 
 -11   5  26      604.36      854.19    315.84 o 
  -5   5  26        7.47      129.92    159.35 o 
  -3   5  26       25.80      252.67    201.70 o 
  -1   5  26        6.98      217.50    249.08 o 
   1   5  26        0.15      180.89    242.62 o 
 -21   1  27       77.88       22.70     47.60 o 
 -19   1  27      242.97       47.13    123.46 o 
 -17   1  27      153.38       31.29     53.80 o 
 -15   1  27      460.68      387.05    104.65 o 
 -13   1  27      137.42       71.34     60.26 o 
 -11   1  27       19.95       -4.75     39.15 o 
  -9   1  27       34.54       27.11     43.14 o 
  -7   1  27      108.07      132.27     55.49 o 
  -5   1  27     1273.32     1078.75    159.54 o 
  -3   1  27       99.03      141.33     53.80 o 
  -1   1  27      279.10      415.61    136.38 o 
   9   1  27      410.93      713.50    273.48 o 
 -22   2  27        4.15       86.14     89.01 o 
 -20   2  27       72.31      260.26     97.12 o 
 -18   2  27       67.59       82.64     99.06 o 
 -16   2  27       13.97       56.77     55.45 o 
 -14   2  27      202.92      148.01     67.71 o 
 -12   2  27      132.25       60.44     52.94 o 
 -10   2  27       96.75       33.92     44.32 o 
  -8   2  27      576.65      608.14    193.81 o 
  -6   2  27        5.55      110.12    115.21 o 
  -4   2  27        9.82      -27.54     35.09 o 
  -2   2  27      547.75      610.85    221.08 o 
   0   2  27      501.93      717.81    220.37 o 
   8   2  27        3.33      -11.48     76.09 o 
  10   2  27        0.76        3.59     61.01 o 
 -19   3  27        1.87        5.02     68.19 o 
 -17   3  27       26.95       10.00     44.13 o 
 -15   3  27        3.18       17.78     43.96 o 
 -13   3  27      234.40      127.45     61.50 o 
 -11   3  27      273.32      362.67    245.13 o 
  -9   3  27       32.50        4.85     43.53 o 
  -7   3  27       99.74       49.42     50.28 o 
  -5   3  27      120.82      108.39    144.28 o 
  -3   3  27      378.05      221.08    150.02 o 
   1   3  27      213.53      190.94    141.41 o 
   7   3  27       21.78      220.37    142.13 o 
   9   3  27       11.26      211.04    122.03 o 
 -16   4  27        4.91       90.44     89.01 o 
 -14   4  27        5.38      120.59    108.39 o 
 -12   4  27      235.01      166.72     92.71 o 
 -10   4  27       20.39       36.59     61.58 o 
  -8   4  27      251.12      129.92    157.92 o 
  -6   4  27      141.50      203.14    155.05 o 
  -4   4  27      158.58      149.30    158.64 o 
  -2   4  27        8.58      119.16    146.43 o 
   0   4  27      488.02      546.97    290.71 o 
   2   4  27      293.24      315.12    238.31 o 
 -22   0  28       11.29       27.28     96.90 o 
 -20   0  28      303.49      243.34    133.51 o 
 -18   0  28     2078.14     1701.92    434.99 o 
 -16   0  28      389.50      388.33    144.28 o 
 -14   0  28      222.79       98.34     94.75 o 
 -12   0  28      129.18      160.79     87.57 o 
 -10   0  28       52.95      193.81    115.57 o 
  -8   0  28      228.65      121.31     95.47 o 
  -4   0  28     1061.73     1080.30    221.08 o 
 -21   1  28       38.05        8.21     48.11 o 
 -19   1  28      143.03       89.21     67.27 o 
 -17   1  28      415.76      532.29    140.38 o 
 -15   1  28      111.27      231.36     83.48 o 
 -13   1  28      123.44       76.47     61.86 o 
 -11   1  28      388.79      494.45    155.41 o 
  -9   1  28        0.74       -1.07     68.55 o 
  -7   1  28        1.58       95.47     52.26 o 
  -5   1  28       36.88       -9.66     39.48 o 
  -3   1  28      180.26      467.29    167.25 o 
  -1   1  28      542.55      499.59    161.51 o 
 -20   2  28        4.79       -3.59     59.58 o 
 -18   2  28       26.59       21.53     61.01 o 
 -16   2  28      132.05      119.26     72.61 o 
 -14   2  28       28.79      158.56    131.36 o 
 -12   2  28      129.26      190.49     75.00 o 
 -10   2  28      183.93      144.12     71.78 o 
  -8   2  28      142.20      127.73     59.94 o 
  -6   2  28       21.64      142.13    129.21 o 
  -4   2  28       19.52        8.61     81.11 o 
  -2   2  28      161.73      215.34    144.28 o 
   0   2  28      143.69      119.87     92.60 o 
   8   2  28        9.66      185.19    138.54 o 
  10   2  28      370.14      417.76    230.42 o 
 -19   3  28        4.02        7.18     68.19 o 
 -17   3  28       20.95       35.17     70.35 o 
 -15   3  28      251.57      131.15     76.81 o 
 -13   3  28       10.20        7.95     53.65 o 
 -11   3  28      193.24       68.83     62.82 o 
  -9   3  28        0.01       18.66     55.27 o 
  -7   3  28      306.71      380.44    208.16 o 
  -5   3  28      276.63       85.42    137.82 o 
  -3   3  28       12.82       61.01    100.49 o 
  -1   3  28      533.82      314.40    196.68 o 
   7   3  28        0.88      160.79    118.44 o 
 -14   4  28        0.03      173.71    110.54 o 
 -12   4  28       10.11       49.94     65.02 o 
 -10   4  28      621.67      541.23    407.00 o 
  -8   4  28      358.29      509.64    309.37 o 
  -6   4  28        1.35      110.54    135.67 o 
  -4   4  28       77.63      300.04    231.13 o 
  -2   4  28       58.54      315.84    239.03 o 
   0   4  28       21.40      167.25    178.73 o 
 -21   1  29        0.00      -17.23     73.22 o 
 -19   1  29       41.03      105.92     76.62 o 
 -17   1  29      214.81      156.87     77.15 o 
 -15   1  29       42.81       98.55     60.27 o 
 -13   1  29       19.12      -21.17     48.14 o 
 -11   1  29        3.42       64.76     64.96 o 
  -9   1  29       23.80       51.09     50.11 o 
  -7   1  29       40.72       32.93     69.27 o 
  -5   1  29       66.71       51.68     76.81 o 
 -20   2  29       56.33      -27.99     73.22 o 
 -18   2  29       63.50       82.20     66.23 o 
 -16   2  29       47.57       97.02     73.76 o 
 -14   2  29       24.31       13.56     46.44 o 
 -12   2  29      102.46       42.06     59.46 o 
 -10   2  29        5.09       45.49     52.72 o 
  -8   2  29       18.97       19.38     44.32 o 
  -6   2  29       45.25      108.39    130.64 o 
  -4   2  29      518.65      448.63    218.21 o 
  -2   2  29      624.61      559.89    236.16 o 
 -17   3  29      111.37       42.35     92.60 o 
 -15   3  29       28.93       -6.17     53.88 o 
 -13   3  29      563.45      442.65    145.48 o 
 -11   3  29        4.36       41.17     58.89 o 
  -9   3  29      317.44      310.81    200.99 o 
  -7   3  29        1.33      188.07    155.76 o 
  -5   3  29        0.11      216.06    200.27 o 
  -3   3  29        1.22       47.38     94.03 o 
 -10   4  29        0.66      269.18    292.87 o 
  -8   4  29       30.13      200.99    205.29 o 
  -6   4  29       18.21      123.46    142.84 o 
  -4   4  29      151.34      333.78    259.13 o 
  -2   4  29      306.64      452.94    302.20 o 
 -20   0  30       57.01      126.33    130.64 o 
 -18   0  30       37.42      -20.82     83.98 o 
 -16   0  30       42.17      104.08     93.31 o 
 -14   0  30      153.28      163.66    119.87 o 
 -12   0  30       87.74      191.65    137.82 o 
 -10   0  30       70.30       76.09     99.78 o 
  -8   0  30      202.86      305.79    143.56 o 
  -6   0  30        2.03       60.30     71.06 o 
 -19   1  30        3.25      -23.41     63.57 o 
 -17   1  30        9.36      127.77    128.49 o 
 -15   1  30       74.88      129.33     78.57 o 
 -13   1  30      113.43       20.39     57.21 o 
 -11   1  30       41.83      140.55     79.68 o 
  -9   1  30      124.47      121.54     65.15 o 
  -7   1  30       15.87       11.48     63.88 o 
  -5   1  30        0.03      -44.50     78.24 o 
 -18   2  30       21.69       24.60     60.84 o 
 -16   2  30      117.99      221.17     97.60 o 
 -14   2  30       49.07       80.70     66.05 o 
 -12   2  30      165.57      172.97    115.57 o 
 -10   2  30      175.13       44.30     61.73 o 
  -8   2  30       18.51      -49.53     89.73 o 
  -6   2  30      158.15      169.40    152.18 o 
  -4   2  30      370.53      323.73    195.24 o 
 -15   3  30      414.23      399.82    158.64 o 
 -13   3  30       15.12        5.32     58.12 o 
 -11   3  30      246.41      223.24    185.19 o 
  -9   3  30      250.19      177.30    174.43 o 
  -7   3  30      483.10      457.24    259.85 o 
  -5   3  30        0.01      -99.78    157.92 o 
  -3   3  30       14.27       -8.61     94.03 o 
 -19   1  31      135.08      111.98    102.65 o 
 -17   1  31       36.61       64.05     70.53 o 
 -15   1  31       39.52      120.10     87.96 o 
 -13   1  31      117.25       62.08     91.52 o 
 -11   1  31       10.60      138.22     77.96 o 
  -9   1  31       33.44      238.31    142.13 o 
  -7   1  31       30.00       -7.18     73.93 o 
 -18   2  31       34.38      124.18    117.00 o 
 -16   2  31       34.00       96.19    124.18 o 
 -14   2  31       20.81       70.59     65.70 o 
 -12   2  31      137.72       85.29     76.45 o 
 -10   2  31      209.12      284.25    204.57 o 
  -8   2  31      422.26      508.93    281.38 o 
  -6   2  31       80.67       24.41    108.39 o 
 -13   3  31      689.91      367.52    247.64 o 
 -11   3  31       54.86      218.93    199.55 o 
  -9   3  31      281.45      230.42    206.01 o 
  -7   3  31      113.36      233.29    196.68 o 
  -5   3  31       37.92      262.00    226.83 o 
 -18   0  32       98.18      239.03    168.68 o 
 -16   0  32        0.16      111.98    119.16 o 
 -14   0  32      595.04      562.04    236.16 o 
 -12   0  32      528.43      182.32    152.18 o 
 -10   0  32        5.93      165.10    130.64 o 
 -17   1  32      100.42       15.94     57.24 o 
 -15   1  32      122.65      126.44     98.42 o 
 -13   1  32        3.25      131.25     81.64 o 
 -11   1  32      314.01      127.77    105.52 o 
  -9   1  32      165.51       17.95     81.11 o 
 -14   2  32       59.59      162.94    166.53 o 
 -10   2  32       34.06      270.61    208.88 o 
  -8   2  32      525.45      370.39    247.64 o 
 -15   1  33       71.12      100.44     77.93 o 
 -13   1  33       43.53      201.70    173.71 o 
 -11   1  33      108.20      177.30    143.56 o 
 -12   2  33      104.14      -12.92    116.28 o 
 -10   2  33       37.90      234.01    172.99 o 
                                                 
